# Supplementary material for: Bis{2-[(E)-(5-tert-butyl-2-hy­droxy­phen­yl)diazen­yl]benzoato}dimethyl­tin(IV)
Source: Acta Crystallogr Sect E Struct Rep Online. 2011 Sep 14;67(Pt 10):m1383–4. doi: 10.1107/S1600536811036543 (PMC3201396; doi:10.1107/S1600536811036543)
Supplement: Supplementary file 2 [file e-67-m1383-Isup2.hkl]

#
# h,k,l, Fc-squared, Fo-squared, sigma(Fo-squared) and status flag
#
data_I
_shelx_title ' Tiekink_003_0m in P2(1)/c'
_shelx_refln_list_code          4
_shelx_F_calc_maximum      347.51
_exptl_crystal_F_000      1527.76
_reflns_d_resolution_high  0.7697
 
loop_
 _symmetry_equiv_pos_as_xyz
 'x, y, z'
 '-x, y+1/2, -z+1/2'
 '-x, -y, -z'
 'x, -y-1/2, z-1/2'
 
_cell_length_a     9.6298
_cell_length_b    31.8788
_cell_length_c    11.0963
_cell_angle_alpha  90.000
_cell_angle_beta   93.502
_cell_angle_gamma  90.000
 
_shelx_F_squared_multiplier     1.000
 
loop_
 _refln_index_h
 _refln_index_k
 _refln_index_l
 _refln_F_squared_calc
 _refln_F_squared_meas
 _refln_F_squared_sigma
 _refln_observed_status
   1   0   0    36224.41    38873.32    290.72 o
   2   0   0    10561.10    10566.99     71.68 o
   3   0   0      164.37      176.62     12.35 o
   4   0   0    16340.38    16409.70    168.26 o
   5   0   0    17651.96    17322.10    155.79 o
   6   0   0    11269.01    11178.90    123.25 o
   7   0   0    11009.08    10766.61    333.50 o
   8   0   0      214.77      311.22     57.52 o
   9   0   0     7704.14     7609.71    158.75 o
  10   0   0     1677.79     1648.57    123.54 o
  11   0   0     8513.07     8608.11    188.85 o
  12   0   0      295.62      322.61     82.91 o
   1   1   0      487.96      584.43      9.57 o
   2   1   0       80.84      111.25      8.92 o
   3   1   0      668.74      664.46     22.55 o
   4   1   0     3323.62     3509.51     28.98 o
   5   1   0      970.91     1025.51     23.20 o
   6   1   0      895.18     1004.44     28.23 o
   7   1   0      154.76      157.59     31.96 o
   8   1   0      624.27      711.16     47.31 o
   9   1   0      988.64     1092.74     53.81 o
  10   1   0      152.23      133.63     42.71 o
  11   1   0       55.18       33.37     44.24 o
  12   1   0      231.15      216.31     55.05 o
   1   2   0      767.02      750.88     16.07 o
   2   2   0    49936.67    51725.76    290.67 o
   3   2   0    10395.55    10510.35     50.71 o
   4   2   0     9774.06     9820.92     55.53 o
   5   2   0    19717.23    19727.95     95.38 o
   6   2   0     5351.09     5235.01     54.43 o
   7   2   0     3089.85     2951.01     93.50 o
   8   2   0      276.96      248.42     39.40 o
   9   2   0    10799.64    10768.27    131.95 o
  10   2   0      301.19      301.93     45.97 o
  11   2   0     1852.58     1880.45     75.22 o
  12   2   0      426.30      376.06     76.41 o
   1   3   0     3434.57     3803.65     30.34 o
   2   3   0    12868.80    13648.03     74.25 o
   3   3   0    12573.83    13178.71     71.89 o
   4   3   0     1028.21      975.02     16.69 o
   5   3   0     6806.15     6659.45     56.90 o
   6   3   0       66.65       55.24     12.41 o
   7   3   0       37.92       28.47     26.22 o
   8   3   0      827.89      885.10     89.07 o
   9   3   0      426.69      529.06     55.25 o
  10   3   0      512.43      455.41     74.28 o
  11   3   0       15.00       18.87     43.60 o
  12   3   0       76.46       69.29     52.40 o
   1   4   0     3478.86     3534.92     40.21 o
   2   4   0    28460.30    29184.79    130.65 o
   3   4   0     6989.41     6851.70     48.30 o
   4   4   0    10226.22     9837.64     85.67 o
   5   4   0     9988.74     9999.36     61.21 o
   6   4   0     6691.63     6659.77     57.60 o
   7   4   0     9914.82     9500.55    116.73 o
   8   4   0        6.43      -19.89     43.97 o
   9   4   0     2928.24     2874.84     91.55 o
  10   4   0       13.49      -60.99     51.11 o
  11   4   0     1421.74     1608.84     86.74 o
  12   4   0      329.00      444.54     69.61 o
   1   5   0    10074.11    10487.98    116.13 o
   2   5   0     1573.02     1661.94     55.94 o
   3   5   0        1.54       14.63     12.18 o
   4   5   0      284.75      293.64     16.52 o
   5   5   0      645.80      654.25     18.18 o
   6   5   0       42.51       14.81     28.86 o
   7   5   0      130.05      134.00     32.94 o
   8   5   0        1.96      -22.24     42.61 o
   9   5   0        0.66       41.04     44.53 o
  10   5   0        3.29       -1.48     51.07 o
  11   5   0      166.29      103.67     55.43 o
  12   5   0      140.79       60.85     64.07 o
   0   6   0    88855.29    92657.81   1135.58 o
   1   6   0     1053.40     1109.15     37.55 o
   2   6   0    31604.09    31989.54    167.81 o
   3   6   0     5192.05     5225.95     46.82 o
   4   6   0    11273.25    11174.08     77.31 o
   5   6   0    10977.30    11032.54     80.63 o
   6   6   0     7849.50     7778.59     82.95 o
   7   6   0    10150.31     9857.93    110.73 o
   8   6   0      203.59      175.20     42.46 o
   9   6   0    10622.37    10330.00    209.95 o
  10   6   0       20.59       -8.79     50.90 o
  11   6   0     1896.01     1929.57     93.76 o
  12   6   0      603.30      593.55     77.90 o
   1   7   0     3447.72     3818.40     83.12 o
   2   7   0     6547.24     6807.87     60.47 o
   3   7   0      165.53      147.86     15.76 o
   4   7   0      320.61      415.67     21.25 o
   5   7   0     3821.02     3692.29     47.56 o
   6   7   0      763.54      935.19     35.56 o
   7   7   0       21.51       44.54     49.52 o
   8   7   0      106.04      138.50     44.61 o
   9   7   0        8.49       28.13     44.59 o
  10   7   0        3.02      -63.41     48.52 o
  11   7   0      664.95      599.35     69.07 o
  12   7   0      161.18      156.16     83.15 o
   0   8   0    59710.40    60075.55    773.27 o
   1   8   0    21742.83    22701.85    256.05 o
   2   8   0     2411.73     2239.13     43.78 o
   3   8   0     1973.58     1796.60     34.58 o
   4   8   0     5847.77     5708.56     55.51 o
   5   8   0    12751.64    12622.77     91.18 o
   6   8   0     1616.44     1600.77     41.30 o
   7   8   0     6558.50     6644.29    105.58 o
   8   8   0      325.06      319.61     45.96 o
   9   8   0     6688.91     6487.36    149.75 o
  10   8   0       98.70       40.54     52.55 o
  11   8   0     2170.54     2117.27     97.09 o
  12   8   0      217.02      402.32     92.01 o
   1   9   0    11566.43    11414.99    119.12 o
   2   9   0     1457.55     1544.02     32.74 o
   3   9   0      520.84      621.87     24.95 o
   4   9   0       17.25        9.58     20.33 o
   5   9   0     5627.26     5809.30     61.09 o
   6   9   0     2377.52     2403.97     46.71 o
   7   9   0     1618.27     1616.05     66.02 o
   8   9   0      642.69      632.51     52.65 o
   9   9   0      113.68      104.16     53.77 o
  10   9   0     1198.73     1254.61     77.89 o
  11   9   0       23.43      -46.51    115.17 o
  12   9   0      582.10      675.95    140.83 o
   0  10   0      334.37      265.01     55.05 o
   1  10   0     1475.04     1388.15     56.21 o
   2  10   0     9618.46     9468.14     83.45 o
   3  10   0      710.45      712.98     25.55 o
   4  10   0     5849.50     5653.42     62.56 o
   5  10   0     8846.10     8680.15     82.83 o
   6  10   0     3131.57     3163.22     53.05 o
   7  10   0     3269.72     3165.21     67.77 o
   8  10   0      489.87      464.69     48.76 o
   9  10   0     2353.31     2257.89     80.00 o
  10  10   0     1249.66     1138.19     77.25 o
  11  10   0     2351.08     2335.85    103.50 o
  12  10   0       43.63       43.24     79.60 o
   1  11   0    11603.27    11203.65    110.69 o
   2  11   0      709.95      783.46     31.78 o
   3  11   0    10138.81    10262.82     81.32 o
   4  11   0     2449.61     2263.76     44.21 o
   5  11   0     6656.52     6796.87     74.70 o
   6  11   0     2593.55     2519.12     54.46 o
   7  11   0     1114.58     1160.47     49.36 o
   8  11   0     1688.70     1662.94     70.58 o
   9  11   0      407.32      443.31     52.07 o
  10  11   0      966.75     1029.52     82.13 o
  11  11   0      127.64      211.52     62.82 o
  12  11   0      271.64      290.78     89.50 o
   0  12   0     5220.86     4807.32    144.67 o
   1  12   0     1409.54     1474.15     42.74 o
   2  12   0    14197.76    13988.83    190.15 o
   3  12   0     4350.58     4347.51     56.42 o
   4  12   0     6659.25     6083.58     66.99 o
   5  12   0     7076.52     6888.26     76.78 o
   6  12   0      819.35      893.58     39.54 o
   7  12   0     3470.04     3403.52     74.03 o
   8  12   0      577.57      582.31     52.29 o
   9  12   0     7017.12     7011.84    123.71 o
  10  12   0      115.19       49.41     54.84 o
  11  12   0     4108.34     4565.77    252.47 o
   1  13   0      113.49       88.67     25.43 o
   2  13   0       82.39       69.06     23.39 o
   3  13   0        8.73        9.51     20.97 o
   4  13   0     3533.69     3488.26     53.71 o
   5  13   0     4078.40     4429.80     64.62 o
   6  13   0     9159.25     8974.58     99.53 o
   7  13   0     2095.16     2090.83     64.50 o
   8  13   0      191.68      216.48     46.40 o
   9  13   0      129.22      143.53     47.94 o
  10  13   0      483.96      508.79    116.42 o
  11  13   0      148.40       69.92     64.57 o
   0  14   0    10818.90    10617.08    236.85 o
   1  14   0     1919.39     2276.77     49.94 o
   2  14   0     3363.61     2925.88     68.93 o
   3  14   0    12841.79    13762.17    107.62 o
   4  14   0     3777.43     3676.77     56.65 o
   5  14   0     9016.24     8777.62     98.88 o
   6  14   0     6766.44     6657.60     83.50 o
   7  14   0      595.65      644.32     47.21 o
   8  14   0      135.31      216.01     45.48 o
   9  14   0     3827.30     3710.13     99.29 o
  10  14   0        7.90      -46.04     47.24 o
  11  14   0      557.65      674.94    114.73 o
   1  15   0     8579.58     8873.55    100.69 o
   2  15   0     2646.98     2359.00     91.24 o
   3  15   0     4182.88     3905.54     50.00 o
   4  15   0     2089.20     2051.48     47.46 o
   5  15   0     6516.33     6347.76     78.07 o
   6  15   0     5142.56     5116.59    101.34 o
   7  15   0     1968.94     2031.79     65.33 o
   8  15   0      495.56      493.73     52.19 o
   9  15   0      218.97      181.25     51.06 o
  10  15   0     2714.27     2914.05     96.30 o
  11  15   0       65.31      106.06     65.93 o
   0  16   0    13497.30    13666.63    289.34 o
   1  16   0     1709.14     2048.94     97.64 o
   2  16   0     3172.74     2828.44     73.90 o
   3  16   0    11929.96    12266.03    112.72 o
   4  16   0     9165.35     9246.11     86.57 o
   5  16   0     1852.01     1795.35     52.38 o
   6  16   0     1413.90     1422.19     50.44 o
   7  16   0     6866.92     6626.95     98.99 o
   8  16   0      925.99      976.21     51.65 o
   9  16   0     2704.52     2842.34     92.61 o
  10  16   0       32.97       81.96     52.73 o
  11  16   0      616.12      647.65    151.75 o
   1  17   0    13350.17    13396.79    137.57 o
   2  17   0      380.78      520.05     60.59 o
   3  17   0    12298.65    12485.95    131.94 o
   4  17   0     2568.05     2370.07     56.41 o
   5  17   0     1511.26     1454.04     55.19 o
   6  17   0     1395.05     1424.60     56.78 o
   7  17   0       87.10       65.91     38.49 o
   8  17   0     6591.32     6643.80    116.19 o
   9  17   0      169.28      180.18     58.58 o
  10  17   0     2991.79     3015.24     99.13 o
  11  17   0       50.24      116.15     92.42 o
   0  18   0     6369.09     5784.15    194.60 o
   1  18   0     1060.93     1424.38    110.10 o
   2  18   0    28969.91    27275.01    340.36 o
   3  18   0      469.06      492.75     41.46 o
   4  18   0     9280.44     9604.98    110.27 o
   5  18   0     2575.96     2494.79     65.69 o
   6  18   0     2074.95     1973.26     67.44 o
   7  18   0     1092.31     1092.15     55.57 o
   8  18   0       99.04       75.83     57.71 o
   9  18   0     5331.32     5246.54    115.16 o
  10  18   0       21.82      -42.92     51.04 o
  11  18   0     2060.82     2050.64    103.87 o
   1  19   0     6219.79     6071.55     89.09 o
   3  19   0      972.10      913.06     48.45 o
   4  19   0     3467.53     3392.58     72.20 o
   5  19   0     3055.28     2984.22    124.54 o
   6  19   0     4464.80     4312.74     81.58 o
   7  19   0     1343.10     1413.70     59.05 o
   8  19   0     2301.20     2472.94     74.20 o
   9  19   0       17.91       22.77     50.31 o
  10  19   0      183.36       55.85     65.09 o
  11  19   0       41.17      185.96     84.64 o
   0  20   0     8795.30     8660.87    250.93 o
   1  20   0      283.20      354.82     46.82 o
   2  20   0     6411.78     5834.86    177.31 o
   3  20   0     3994.85     3994.13     82.59 o
   4  20   0     5836.59     5659.31    136.67 o
   5  20   0      179.78      162.42     42.39 o
   6  20   0     2320.32     2362.24     81.02 o
   7  20   0      788.48      773.08     58.53 o
   8  20   0      285.80      282.05     60.43 o
   9  20   0     2796.79     2610.59    111.35 o
  10  20   0       73.27       87.31     98.62 o
   1  21   0     5609.89     5399.35    151.39 o
   2  21   0     1813.36     1840.91    120.98 o
   3  21   0     9380.69     9004.54    134.87 o
   4  21   0     3656.29     3730.17     79.38 o
   5  21   0     3120.66     3086.20     78.27 o
   6  21   0     2496.54     2556.27     82.91 o
   7  21   0      481.34      565.41     54.92 o
   8  21   0     4341.61     3984.73    102.37 o
   9  21   0      341.62      244.31     69.99 o
  10  21   0      821.05      929.73    185.34 o
   0  22   0     3135.13     3350.40    181.79 o
   1  22   0      218.70      294.18     72.00 o
   2  22   0     2982.78     2730.36    126.26 o
   3  22   0     4548.64     4511.96    111.95 o
   4  22   0     1248.52     1392.24     59.61 o
   5  22   0     1406.73     1434.80     60.70 o
   6  22   0     1680.87     1685.39     64.48 o
   7  22   0      716.60      707.91     66.15 o
   8  22   0      339.59      380.07     78.12 o
   9  22   0     2167.19     2150.71    109.20 o
  10  22   0       46.34       15.61     98.01 o
   1  23   0     6267.44     6120.87    168.26 o
   2  23   0     1851.40     2062.85    119.90 o
   3  23   0     9411.34     8807.13    157.89 o
   4  23   0     5235.76     5314.63     93.58 o
   5  23   0      463.48      484.23     48.75 o
   6  23   0      495.01      617.99     49.50 o
   7  23   0     1699.50     1677.11     67.78 o
   8  23   0     3580.10     3737.88    142.29 o
   9  23   0        0.49      -89.52     59.68 o
  10  23   0     1422.86     1645.07    151.71 o
   0  24   0     3204.36     3073.87    194.60 o
   1  24   0      250.76      449.57    113.94 o
   2  24   0     3961.47     3951.28    149.36 o
   3  24   0      359.43      351.83     67.62 o
   4  24   0     2224.44     2232.01     71.32 o
   5  24   0      887.90      928.51     53.23 o
   6  24   0      332.96      412.06     47.94 o
   7  24   0      945.14     1058.95     87.03 o
   8  24   0      624.22      662.98     78.26 o
   9  24   0      524.65      544.86    105.54 o
  10  24   0      115.62        6.40    142.11 o
   1  25   0     6550.82     6198.83    179.31 o
   2  25   0     2338.26     2534.15    137.07 o
   3  25   0     4170.94     4066.45    117.74 o
   4  25   0      375.75      359.37     56.01 o
   5  25   0      818.09      862.73     64.25 o
   6  25   0      781.79      953.71     67.88 o
   7  25   0      164.16      101.46     80.57 o
   8  25   0     1459.36     1682.25     96.98 o
   9  25   0        9.70      107.52     70.43 o
   0  26   0     1302.00     1474.84    160.03 o
   1  26   0     1038.76     1350.43    128.66 o
   2  26   0       10.67       13.24     80.89 o
   3  26   0       52.95       67.11     60.92 o
   4  26   0      376.42      402.69     66.91 o
   5  26   0     1919.42     1939.77     82.91 o
   6  26   0     1424.00     1425.52     85.38 o
   7  26   0      712.92      826.50    128.06 o
   8  26   0       29.66      -25.71    113.74 o
   9  26   0      237.09      256.39     75.35 o
   1  27   0    12257.01    11682.06    249.61 o
   2  27   0       76.79      183.37     83.93 o
   3  27   0     4174.05     4104.22    117.83 o
   4  27   0     3470.42     3142.33    126.60 o
   5  27   0      857.11      901.31     80.03 o
   6  27   0     2188.17     2282.91    105.78 o
   7  27   0      260.19      281.25     86.21 o
   8  27   0     2223.94     2412.96    140.44 o
   9  27   0       65.25      146.88    212.52 o
   0  28   0      452.99      442.97    131.87 o
   1  28   0       34.84      475.51    138.27 o
   2  28   0      374.08      412.06     92.96 o
   3  28   0      608.66      781.07     90.86 o
   4  28   0     1360.87     1511.60     88.83 o
   5  28   0       41.98       54.87     61.40 o
   6  28   0        0.54      -14.06     95.36 o
   7  28   0      241.32      220.07     71.55 o
   8  28   0       29.96      100.51     92.47 o
   9  28   0     1508.15     1679.52    172.83 o
   1  29   0    10641.09    10055.07    234.28 o
   2  29   0     2380.42     2288.59    135.59 o
   3  29   0     8500.08     8065.50    165.96 o
   4  29   0      464.60      599.77     91.58 o
   5  29   0     2563.67     2600.13    110.83 o
   6  29   0     3442.78     3387.93    122.50 o
   7  29   0     1353.68     1392.68     97.12 o
   8  29   0     1484.01     1636.27    269.49 o
   0  30   0      103.66      161.31    121.62 o
   1  30   0       36.72      488.52     93.14 o
   2  30   0       12.43      133.87    228.52 o
   3  30   0       31.83      318.72     91.01 o
   4  30   0      167.94      211.37     67.57 o
   5  30   0       56.70       76.12     66.39 o
   6  30   0        1.51      -10.07     64.33 o
   7  30   0      844.31     1137.77    280.37 o
   8  30   0      764.58      881.98    120.54 o
   1  31   0     1253.65     1344.28    120.24 o
   2  31   0     3373.92     3452.36    158.40 o
   3  31   0     8955.45     8840.85    170.03 o
   4  31   0      948.37     1204.17     98.20 o
   5  31   0      895.98     1065.23     92.96 o
   6  31   0     2467.89     2534.10    117.49 o
   7  31   0      650.46      601.88    112.73 o
   8  31   0     3568.68     3923.91    329.66 o
   0  32   0      367.02      309.82    133.15 o
   1  32   0       46.78      -72.83     82.01 o
   2  32   0      545.39      583.36    106.26 o
   3  32   0      148.91      418.49    103.77 o
   4  32   0      128.28      188.42     71.27 o
   5  32   0        9.76       12.33     68.17 o
   6  32   0        9.11      112.55     72.61 o
   7  32   0      206.42      201.26    102.77 o
   1  33   0     2924.64     2884.27    156.83 o
   2  33   0      602.90      606.63    107.01 o
   3  33   0     5346.98     5384.95    142.41 o
   4  33   0     1426.07     1283.86     94.95 o
   5  33   0     1792.19     1800.18    115.84 o
   6  33   0     3913.05     4110.00    151.08 o
   7  33   0        2.03     -253.49    171.55 o
   0  34   0      774.97      710.54    161.31 o
   1  34   0        0.01      220.49     95.12 o
   2  34   0        5.86      -13.43     87.34 o
   3  34   0       97.07      403.08     76.94 o
   4  34   0        8.17       63.46     70.04 o
   5  34   0     1196.93     1386.92    145.85 o
   6  34   0      230.17      205.72     81.07 o
   1  35   0     7737.95     7524.96    229.75 o
   2  35   0      200.79      205.33    109.46 o
   3  35   0     6112.13     6256.96    158.72 o
   4  35   0      499.31      635.60     85.04 o
   5  35   0     1238.14     1305.59    102.05 o
   6  35   0     2856.45     3018.36    165.56 o
   0  36   0     1971.66     2018.95    213.80 o
   1  36   0        1.35      493.79    193.32 o
   2  36   0      380.33      178.58    144.67 o
   3  36   0      594.61      868.43    123.33 o
   4  36   0      274.54      327.19     80.93 o
   5  36   0        1.21       36.03    122.77 o
   6  36   0        4.67       84.50    131.87 o
   1  37   0     4089.63     4518.06    194.96 o
   2  37   0      994.35      986.23    129.42 o
   3  37   0     2653.06     2648.43    168.42 o
   4  37   0     1140.98     1440.08    107.83 o
   5  37   0     1085.48     1122.35    137.20 o
   0  38   0       13.31       24.32    138.27 o
   1  38   0      131.10      534.29    126.10 o
   2  38   0        7.49      141.43    105.50 o
   3  38   0      145.11      254.80    112.19 o
   4  38   0       36.72       41.81     89.12 o
   1  39   0     3430.38     3379.00    189.58 o
   2  39   0      735.55      825.39    133.61 o
   3  39   0     1434.43     1880.96    188.84 o
   4  39   0      845.41      874.35    115.93 o
   0  40   0       36.14      -11.52    148.51 o
   1  40   0      406.36      746.46    147.23 o
   2  40   0       36.07       38.41    152.35 o
   3  40   0        0.09      257.33    152.35 o
 -12   1   1     1879.48     1848.59     81.53 o
 -11   1   1     1662.43     1742.20     73.90 o
 -10   1   1      647.26      618.40     52.91 o
  -9   1   1      453.01      464.60     44.89 o
  -8   1   1     1897.25     1924.20     66.39 o
  -7   1   1     8557.30     8079.37    100.59 o
  -6   1   1     2935.46     2917.16     49.53 o
  -5   1   1     9395.36     8998.20     58.97 o
  -4   1   1     8555.47     8755.97     57.42 o
  -3   1   1    10506.23    10559.18     54.04 o
  -2   1   1    29123.39    30453.79    151.82 o
  -1   1   1    16039.02    17182.47    108.85 o
   0   1   1    26743.71    28143.26    180.50 o
   1   1   1     4194.04     4503.32     35.72 o
   2   1   1    15204.98    15453.12     80.88 o
   3   1   1      721.78      709.21     22.26 o
   4   1   1    21256.21    21241.00     95.29 o
   5   1   1     2239.66     2252.37     29.40 o
   6   1   1     8425.94     8125.30     77.10 o
   7   1   1     4747.58     4673.80     87.03 o
   8   1   1     2856.93     2815.22     74.84 o
   9   1   1    13554.95    13127.44    147.52 o
  10   1   1     3577.83     3489.61     85.46 o
  11   1   1     3184.83     3289.19    117.52 o
  12   1   1       45.47      -35.08     49.73 o
 -12   2   1        4.76      -36.91     66.15 o
 -11   2   1      187.26      179.68     66.95 o
 -10   2   1      350.99      273.21     44.74 o
  -9   2   1        3.85        8.81     36.22 o
  -8   2   1      117.73      138.35     55.78 o
  -7   2   1        0.09      -22.32     26.95 o
  -6   2   1     3560.37     3758.69     42.82 o
  -5   2   1     7974.80     8710.82     54.95 o
  -4   2   1     4468.56     4789.84     32.40 o
  -3   2   1      348.57      348.16     13.49 o
  -2   2   1      841.23      978.46     27.29 o
  -1   2   1     4707.73     4892.84     32.31 o
   0   2   1    10883.35    11352.20     72.72 o
   1   2   1     2807.28     2846.55     41.81 o
   2   2   1      640.45      698.83     17.21 o
   3   2   1     3091.22     3462.56     24.88 o
   4   2   1      825.60      826.30     17.58 o
   5   2   1      206.69      284.65     12.85 o
   6   2   1       19.31       12.28     15.17 o
   7   2   1      168.80      178.47     40.99 o
   8   2   1      586.22      604.20     44.46 o
   9   2   1      249.83      284.81     62.07 o
  10   2   1      699.35      671.29     67.82 o
  11   2   1        3.44       54.95     44.58 o
  12   2   1       10.84      -49.85     64.68 o
 -12   3   1      500.85      483.76     90.73 o
 -11   3   1     3794.83     3697.85     94.43 o
 -10   3   1     4846.96     4849.64     98.16 o
  -9   3   1     7381.13     7284.85    129.72 o
  -8   3   1     1421.23     1432.45     58.83 o
  -7   3   1     5357.62     5234.64     72.63 o
  -6   3   1       56.27       37.79     17.48 o
  -5   3   1    10412.74    10057.02     75.07 o
  -4   3   1      151.37      145.46     11.26 o
  -3   3   1    21746.02    22274.98     98.53 o
  -2   3   1     9324.40     8937.40     51.74 o
  -1   3   1     9551.88    10165.66     83.27 o
   0   3   1     7958.31     8970.96     60.12 o
   1   3   1     5640.88     6043.40     58.19 o
   2   3   1    25131.13    25565.17    116.06 o
   3   3   1       43.81       54.28     11.37 o
   4   3   1    21414.22    21116.42     97.98 o
   5   3   1     1504.22     1432.51     25.85 o
   6   3   1     7236.26     6876.90     57.80 o
   7   3   1      839.77      860.76     41.83 o
   8   3   1    12188.24    12145.85    144.50 o
   9   3   1     1468.97     1585.94     75.01 o
  10   3   1      488.67      492.96     79.35 o
  11   3   1     4662.29     4466.85    123.02 o
  12   3   1        0.47       -9.10     61.17 o
 -12   4   1      159.96       57.39     77.80 o
 -11   4   1       20.74       72.60     54.38 o
 -10   4   1        2.40      -71.87     47.92 o
  -9   4   1      933.72      944.21     64.39 o
  -8   4   1       75.65      133.46     38.14 o
  -7   4   1      654.92      746.74     36.90 o
  -6   4   1      660.38      650.34     22.69 o
  -5   4   1      804.82      866.15     19.93 o
  -4   4   1      279.53      282.14     10.22 o
  -3   4   1        7.88        5.75      9.05 o
  -2   4   1    10013.03    10719.46     77.42 o
  -1   4   1     9048.30     9732.82     62.76 o
   0   4   1     1771.39     2016.00     25.21 o
   1   4   1    17566.86    18344.10    106.68 o
   2   4   1     4739.35     5018.34     42.12 o
   3   4   1     2676.86     2706.91     30.78 o
   4   4   1      152.58      224.88     15.08 o
   5   4   1     1446.26     1611.37     24.60 o
   6   4   1      363.19      386.04     27.55 o
   7   4   1      504.41      587.52     41.62 o
   8   4   1     1058.87     1070.50     87.46 o
   9   4   1      515.34      532.72     55.47 o
  10   4   1      248.44      204.91     53.98 o
  11   4   1       72.22       66.07     55.37 o
  12   4   1      132.94       38.23     60.99 o
 -12   5   1     2055.92     1950.83    111.29 o
 -11   5   1     3899.67     3698.81    117.04 o
 -10   5   1     1839.82     1782.42     85.98 o
  -9   5   1     7876.35     7573.53    138.40 o
  -8   5   1     3304.39     3314.14     96.73 o
  -7   5   1     8121.61     7953.67    125.16 o
  -6   5   1      413.05      459.66     22.90 o
  -5   5   1    16352.22    15811.48     91.00 o
  -4   5   1     7511.74     7709.77     60.79 o
  -3   5   1     5924.25     5911.77     52.69 o
  -2   5   1     1400.48     1245.12     32.93 o
  -1   5   1    79770.35    83964.34    425.83 o
   0   5   1    37631.64    39786.85    523.40 o
   1   5   1      889.13      976.19     26.42 o
   2   5   1    13277.02    13656.25     78.64 o
   3   5   1      101.55      116.98     13.33 o
   4   5   1    26730.66    26670.89    131.88 o
   5   5   1        5.05       26.37     11.51 o
   6   5   1     7886.90     7618.29     80.25 o
   7   5   1     6912.97     7037.77     92.47 o
   8   5   1     1654.93     1616.36     75.77 o
   9   5   1     1625.32     1572.79     75.97 o
  10   5   1      767.38      787.42     67.05 o
  11   5   1     3838.21     3811.68    138.41 o
  12   5   1       83.29      138.67     64.88 o
 -12   6   1       98.57      -12.30     63.02 o
 -11   6   1      112.73      132.60     60.47 o
 -10   6   1      575.53      543.05     63.95 o
  -9   6   1      398.16      508.71     57.55 o
  -8   6   1      535.74      598.04     86.04 o
  -7   6   1        5.19      -43.54     32.28 o
  -6   6   1      326.84      305.96     23.53 o
  -5   6   1       43.97       36.01     13.78 o
  -4   6   1     5486.42     5887.89     54.06 o
  -3   6   1       68.31       66.41     15.00 o
  -2   6   1    13753.80    14183.40     95.20 o
  -1   6   1     7428.82     8059.03     75.27 o
   0   6   1    15872.96    16931.10    182.90 o
   1   6   1      601.33      643.83     25.81 o
   2   6   1      331.45      425.11     17.43 o
   3   6   1     4474.50     4696.80     48.03 o
   4   6   1        0.22       37.58     14.77 o
   5   6   1      610.99      679.68     22.83 o
   6   6   1      204.02      216.39     27.44 o
   7   6   1       39.33       55.21     32.58 o
   8   6   1       72.04       74.61     66.89 o
   9   6   1     1815.92     1893.70     81.96 o
  10   6   1     1042.86     1144.90     93.16 o
  11   6   1        5.80       52.63     77.52 o
  12   6   1       12.01        2.65     84.50 o
 -12   7   1     1956.90     2139.16    135.32 o
 -11   7   1     1992.80     2073.13     98.71 o
 -10   7   1     3400.04     3400.32    108.60 o
  -9   7   1     5160.68     4942.96    115.39 o
  -8   7   1     1212.66     1107.66     59.94 o
  -7   7   1     3769.78     3542.12     72.92 o
  -6   7   1       39.82       32.82     26.98 o
  -5   7   1    15173.52    14799.94     99.92 o
  -4   7   1     2224.07     2227.81     37.30 o
  -3   7   1     8436.25     8591.82     67.11 o
  -2   7   1     1375.14     1220.86     37.21 o
  -1   7   1     1867.90     1949.74     46.45 o
   0   7   1    25783.24    25632.82    259.81 o
   1   7   1    20087.60    20621.45    125.30 o
   2   7   1     3251.21     3064.60     38.98 o
   3   7   1      788.27      823.91     24.83 o
   4   7   1    21995.08    21800.84    124.53 o
   5   7   1     6122.84     6228.67     56.29 o
   6   7   1     7295.28     7113.87     74.26 o
   7   7   1     5769.19     5594.28    103.92 o
   8   7   1      406.54      395.83     45.87 o
   9   7   1     7365.27     7210.95    137.06 o
  10   7   1     1499.71     1604.48     82.70 o
  11   7   1     1850.50     1956.22     95.96 o
  12   7   1      187.54      240.82     84.64 o
 -12   8   1       16.30      -62.89     74.34 o
 -11   8   1      202.36       88.96     60.32 o
 -10   8   1      351.92      235.17     58.14 o
  -9   8   1      500.70      473.75     58.05 o
  -8   8   1        7.24       43.26     42.25 o
  -7   8   1      840.82      933.92     53.52 o
  -6   8   1     3562.59     3629.63     53.05 o
  -5   8   1      715.85      740.03     27.80 o
  -4   8   1        4.30        3.89     17.69 o
  -3   8   1     1178.94     1413.68     32.77 o
  -2   8   1     7857.33     7948.60     73.42 o
  -1   8   1      757.97      907.37     47.30 o
   0   8   1     2673.67     2733.82     78.11 o
   1   8   1     1742.78     1923.79     28.67 o
   2   8   1     5515.15     5764.20     51.27 o
   3   8   1       22.21       42.86     14.78 o
   4   8   1        1.04       15.39     17.51 o
   5   8   1     7809.12     7755.89     69.28 o
   6   8   1     2164.94     2283.60     45.98 o
   7   8   1       43.85        5.98     49.77 o
   8   8   1       26.84        1.76     38.99 o
   9   8   1      650.03      669.31     66.33 o
  10   8   1       92.42       84.97     52.85 o
  11   8   1       34.39       80.81     56.76 o
  12   8   1       57.73       79.38    112.02 o
 -12   9   1     1921.01     2155.02    135.56 o
 -11   9   1      899.18      797.64     75.11 o
 -10   9   1      484.38      532.19     63.75 o
  -9   9   1     6038.10     5745.84    111.30 o
  -8   9   1     1345.87     1509.02     91.47 o
  -7   9   1    10402.63    10067.91    115.74 o
  -6   9   1        8.71       14.26     23.63 o
  -5   9   1    13819.92    13045.77    101.18 o
  -4   9   1      544.01      731.42     25.76 o
  -3   9   1    16816.51    16826.35    106.95 o
  -2   9   1     6565.58     6168.74     67.90 o
  -1   9   1     9916.70     9998.72    212.52 o
   0   9   1     1551.63     1335.30     64.20 o
   1   9   1    23790.51    24285.81    170.03 o
   2   9   1     2163.13     1997.97     30.68 o
   3   9   1       21.93       30.00     15.23 o
   4   9   1    10392.96    10267.79     78.14 o
   5   9   1     1157.93     1241.11     35.30 o
   6   9   1     5973.22     5697.76     70.67 o
   7   9   1     2745.91     2752.53    160.40 o
   8   9   1      725.49      677.05     51.53 o
   9   9   1     6223.09     6050.17    177.07 o
  10   9   1      570.08      583.34     68.30 o
  11   9   1     1666.69     1675.51    122.44 o
  12   9   1      115.38      216.63     91.42 o
 -12  10   1       20.70       83.68     80.19 o
 -11  10   1      291.24      234.22     78.14 o
 -10  10   1      189.62      320.45     61.02 o
  -9  10   1      642.92      632.01     55.13 o
  -8  10   1      465.45      435.98     50.79 o
  -7  10   1      567.42      675.68     51.62 o
  -6  10   1     5884.06     5738.86     72.80 o
  -5  10   1       93.31      113.03     22.53 o
  -4  10   1     4943.85     4726.61     52.83 o
  -3  10   1     1052.23     1287.76     35.46 o
  -2  10   1     1472.60     1526.78     31.16 o
  -1  10   1    15434.42    16304.25    202.63 o
   0  10   1     1177.89     1141.52     92.82 o
   1  10   1    15459.30    15467.99    121.70 o
   2  10   1      361.84      324.83     17.19 o
   3  10   1     2996.28     3002.56     40.57 o
   4  10   1     3057.95     3254.95     64.55 o
   5  10   1     4543.09     4496.07     55.75 o
   6  10   1      347.23      422.98     32.65 o
   7  10   1       19.17      -31.35     39.35 o
   8  10   1     2169.31     2076.16     74.38 o
   9  10   1      424.32      405.86     55.14 o
  10  10   1     2254.41     2322.16    104.06 o
  11  10   1      335.51      330.03     67.27 o
  12  10   1      319.71      431.08     92.28 o
 -12  11   1     1909.58     2093.02    135.97 o
 -11  11   1     2275.64     2369.28    107.61 o
 -10  11   1     2352.17     2316.03    112.91 o
  -9  11   1     6190.31     6036.01    115.34 o
  -8  11   1     2863.92     2708.52     82.84 o
  -7  11   1     5515.89     5279.65     84.45 o
  -6  11   1       90.03       60.35     44.44 o
  -5  11   1    15661.07    15295.06    108.20 o
  -4  11   1     1428.33     1420.19     39.54 o
  -3  11   1    23093.18    24324.42    163.85 o
  -2  11   1    20394.99    20555.12    203.82 o
  -1  11   1    32386.64    32714.51    344.82 o
   0  11   1      383.36      341.36     40.71 o
   1  11   1     3383.44     3225.41     65.60 o
   2  11   1    12146.48    12130.05     85.00 o
   3  11   1      457.27      426.49     24.27 o
   4  11   1     5674.77     5369.21     62.42 o
   5  11   1     1041.71     1012.76     36.57 o
   6  11   1     6881.82     6744.14     88.02 o
   7  11   1     9885.32     9624.12    111.05 o
   8  11   1     8769.61     8229.65    125.09 o
   9  11   1     1344.53     1299.24     73.32 o
  10  11   1      122.38       80.89     54.00 o
  11  11   1     1805.14     1925.75     97.24 o
 -11  12   1        5.30       92.58     63.07 o
 -10  12   1     2512.21     2419.02    110.13 o
  -9  12   1     2235.13     2335.61     93.32 o
  -8  12   1      875.28      916.97     57.69 o
  -7  12   1        6.27       33.64     37.45 o
  -6  12   1     2016.12     1761.32     51.17 o
  -5  12   1      237.11      280.30     28.72 o
  -4  12   1    11949.98    12506.51     99.14 o
  -3  12   1     8185.78     9376.13    100.89 o
  -2  12   1      221.52      326.81     24.57 o
  -1  12   1    15533.96    15779.43    207.21 o
   0  12   1       27.07       44.98     33.46 o
   1  12   1     6304.64     6261.64    111.80 o
   2  12   1      820.53      852.50     26.32 o
   3  12   1    11573.77    12044.25     85.48 o
   4  12   1      467.78      506.98     28.76 o
   5  12   1     3865.83     4018.27     61.12 o
   6  12   1       44.38       43.44     32.58 o
   7  12   1      176.46      160.39     37.70 o
   8  12   1     1322.20     1278.33     62.64 o
   9  12   1      123.40      121.41     47.14 o
  10  12   1     2357.69     2236.31    124.86 o
  11  12   1        6.27      -16.15     73.75 o
 -11  13   1     1175.48     1286.26     87.45 o
 -10  13   1     1335.30     1409.50     74.73 o
  -9  13   1     2670.67     2625.07     98.88 o
  -8  13   1      170.30      174.74     47.17 o
  -7  13   1    10311.52    10001.68    116.09 o
  -6  13   1     3677.20     3600.71     86.45 o
  -5  13   1     6777.96     6504.99     76.65 o
  -4  13   1     4005.11     4204.00     61.58 o
  -3  13   1    12969.42    13736.88    118.87 o
  -2  13   1     7742.52     7818.66     81.40 o
  -1  13   1     3387.03     3244.97     92.52 o
   0  13   1    11314.00    10957.66    165.66 o
   1  13   1     2147.90     2222.94     61.06 o
   2  13   1     5579.63     5049.80     86.67 o
   3  13   1      445.37      486.02     24.08 o
   4  13   1    17247.48    17070.04    122.65 o
   5  13   1      316.31      318.01     29.74 o
   6  13   1     1676.11     1651.58     51.37 o
   7  13   1     4832.81     4790.00     83.72 o
   8  13   1     2095.04     2053.28    132.12 o
   9  13   1     2839.42     2867.25     90.41 o
  10  13   1      364.40      284.68     61.83 o
  11  13   1     1283.56     1413.25     90.77 o
 -11  14   1      250.16      276.94     67.91 o
 -10  14   1      468.12      563.69     93.87 o
  -9  14   1       29.49      -36.66     45.77 o
  -8  14   1     4349.69     4250.21     97.70 o
  -7  14   1     3423.17     3263.26     75.40 o
  -6  14   1     4872.91     4889.58     73.92 o
  -5  14   1        0.32      -33.66     26.59 o
  -4  14   1     5080.25     5359.62     69.47 o
  -3  14   1       21.08      -13.58     25.55 o
  -2  14   1     7455.47     7884.48     88.10 o
  -1  14   1       75.11       40.08     38.75 o
   0  14   1     1200.11     1450.24     95.38 o
   1  14   1       44.87       17.51     26.27 o
   2  14   1     4598.36     5038.52    115.45 o
   3  14   1     8314.45     8629.53     77.41 o
   4  14   1      524.55      616.32     31.27 o
   5  14   1     7163.89     6960.22     85.19 o
   6  14   1      475.89      545.27     38.11 o
   7  14   1      686.29      627.08     54.31 o
   8  14   1     5658.02     5699.58    108.62 o
   9  14   1      297.75      367.00     53.56 o
  10  14   1      130.14      117.93     57.69 o
  11  14   1        3.51      -20.98     58.72 o
 -11  15   1      267.13      325.69     79.98 o
 -10  15   1      419.48      515.67     61.39 o
  -9  15   1     4546.61     4458.52    106.93 o
  -8  15   1      378.39      432.25     44.67 o
  -7  15   1     4547.29     4444.05     84.06 o
  -6  15   1     1595.68     1684.96     54.30 o
  -5  15   1     7870.74     7741.46     85.32 o
  -4  15   1      674.41      711.66     33.95 o
  -3  15   1     7487.49     7098.34    106.13 o
  -2  15   1     2274.38     2357.12     53.50 o
  -1  15   1     1586.48     1611.39     81.47 o
   0  15   1     3980.07     3652.36    103.19 o
   1  15   1     1530.51     1307.35     51.75 o
   2  15   1    24022.48    24138.36    282.91 o
   3  15   1       55.37       87.83     20.91 o
   4  15   1     3759.04     3275.05     51.04 o
   5  15   1        2.88      -11.68     27.93 o
   6  15   1     6201.08     5867.96     80.80 o
   7  15   1      981.51      997.82     50.93 o
   8  15   1      273.38      262.14     48.17 o
   9  15   1     2469.25     2340.05     85.34 o
  10  15   1        1.13       -7.68     56.05 o
  11  15   1      599.76      574.05    103.02 o
 -11  16   1      825.09      871.19     89.44 o
 -10  16   1      493.40      459.67     61.47 o
  -9  16   1     1016.99      991.23     66.44 o
  -8  16   1      530.71      555.10     57.17 o
  -7  16   1       21.77        2.18     36.90 o
  -6  16   1     5938.85     5794.83     81.29 o
  -5  16   1      633.48      634.94     37.25 o
  -4  16   1    11945.66    11925.79    106.74 o
  -3  16   1     3510.48     3459.30     97.18 o
  -2  16   1    10376.10    10493.69    120.11 o
  -1  16   1     2172.54     1870.21     85.49 o
   0  16   1      438.23      522.27     57.03 o
   1  16   1       70.61       42.63     30.51 o
   2  16   1       15.85       64.02     30.85 o
   3  16   1     4979.58     4660.66     70.09 o
   4  16   1      499.42      517.01     29.52 o
   5  16   1     4168.85     4178.64     73.67 o
   6  16   1     3472.10     3456.88     68.21 o
   7  16   1      181.37      156.89     38.95 o
   8  16   1     2032.04     1927.82     75.95 o
   9  16   1        5.33      -60.71     60.24 o
  10  16   1     1735.21     1770.09     92.60 o
  11  16   1      277.34      303.86     70.88 o
 -11  17   1      297.50      272.74     62.92 o
 -10  17   1     1257.27     1210.67     98.12 o
  -9  17   1     1498.53     1700.81     78.17 o
  -8  17   1       78.03       34.40     39.31 o
  -7  17   1     4275.54     4186.40     82.38 o
  -6  17   1      250.47      218.53     42.72 o
  -5  17   1     9968.21    10160.58    109.19 o
  -4  17   1      195.46      195.41     48.17 o
  -3  17   1     1857.06     1693.26     54.17 o
  -2  17   1    10397.23    10551.50    110.66 o
  -1  17   1     3578.60     3740.80    112.77 o
   0  17   1    16115.37    15765.25    229.92 o
   1  17   1      186.42      149.28     33.70 o
   2  17   1    28841.86    29194.26    272.99 o
   3  17   1      507.24      581.70     44.25 o
   4  17   1     3037.59     2794.89     55.84 o
   5  17   1     4482.44     4451.99     86.22 o
   6  17   1     8706.56     8592.14    108.30 o
   7  17   1     1302.11     1331.40     55.77 o
   8  17   1     1422.86     1438.34     59.55 o
   9  17   1     1261.58     1309.63     70.63 o
  10  17   1       79.83       34.23     62.85 o
  11  17   1     4678.14     5193.61    158.64 o
 -11  18   1      612.05      783.30     79.83 o
 -10  18   1     1104.57     1258.80     78.07 o
  -9  18   1      797.06      798.33     66.46 o
  -8  18   1     1049.37     1204.64     57.22 o
  -7  18   1      392.82      446.25     44.24 o
  -6  18   1     4965.49     4809.77     86.15 o
  -5  18   1      559.48      658.60     50.90 o
  -4  18   1    12618.37    12544.66    271.41 o
  -3  18   1      117.76      214.39     35.04 o
  -2  18   1       22.06       58.89     29.00 o
  -1  18   1     3874.44     3822.80    117.42 o
   1  18   1    10005.66     9542.75    119.47 o
   2  18   1      885.35     1075.41     94.74 o
   3  18   1     7573.08     7395.42     90.84 o
   4  18   1      565.33      585.54     42.15 o
   5  18   1     1582.00     1621.32     51.55 o
   6  18   1      298.23      291.46     42.44 o
   7  18   1      685.49      738.22     48.87 o
   8  18   1     4353.61     4414.11    169.52 o
   9  18   1        4.90        8.05     47.15 o
  10  18   1     3959.60     3927.20    123.00 o
  11  18   1     1513.28     1570.38     97.06 o
 -11  19   1      210.04      228.27     76.78 o
 -10  19   1      959.02     1059.32     73.84 o
  -9  19   1      390.52      358.26     56.71 o
  -8  19   1      400.45      317.89     47.03 o
  -7  19   1      952.66     1081.15     53.20 o
  -6  19   1      417.41      437.41     65.29 o
  -5  19   1     5264.59     5022.44     99.24 o
  -4  19   1     1948.03     1887.12    106.40 o
  -3  19   1     3984.87     3909.18     78.48 o
  -2  19   1     7076.42     6863.29    173.48 o
  -1  19   1     3610.01     3356.35    118.42 o
   0  19   1     6137.67     6107.81    147.09 o
   1  19   1      629.84      817.98     46.50 o
   2  19   1    19394.60    19275.85    276.48 o
   3  19   1      446.18      513.75     40.53 o
   4  19   1     2229.79     2085.29     63.78 o
   5  19   1      853.42      899.97     50.63 o
   6  19   1     1650.65     1674.39     71.19 o
   7  19   1     2409.83     2455.53     97.94 o
   8  19   1     2960.01     2892.11    101.01 o
   9  19   1      460.77      482.55     58.95 o
  10  19   1       16.46       72.98     58.87 o
  11  19   1     1934.65     1961.72    209.21 o
 -10  20   1     1962.02     2136.67    113.36 o
  -9  20   1     1043.69     1042.08     86.45 o
  -8  20   1     1323.05     1309.05     70.22 o
  -7  20   1        5.01      -30.94     42.82 o
  -6  20   1     7459.60     7575.69    123.05 o
  -5  20   1       23.54       60.52     44.32 o
  -4  20   1     7068.61     7115.87    133.99 o
  -3  20   1      270.90      255.34     40.04 o
  -2  20   1     3371.46     3272.20    103.78 o
  -1  20   1     2635.71     2530.18    110.27 o
   0  20   1     3262.14     3032.58    222.76 o
   1  20   1     8660.69     8505.32    132.60 o
   2  20   1       33.70      232.57     62.75 o
   3  20   1     3763.45     3627.41     72.76 o
   4  20   1      210.07      166.85     37.01 o
   5  20   1     7938.92     7500.17    106.65 o
   6  20   1       15.03       55.90     39.22 o
   7  20   1      263.12      384.51     50.95 o
   8  20   1     1416.84     1371.75     70.58 o
   9  20   1        4.24      -30.70     55.77 o
  10  20   1     1115.49     1266.65    108.53 o
 -10  21   1       29.93       -8.06    144.03 o
  -9  21   1      184.22      165.23     67.07 o
  -8  21   1       51.23       -5.23     48.51 o
  -7  21   1     3259.75     3207.83     92.30 o
  -6  21   1      205.08      120.61     46.17 o
  -5  21   1     2538.76     2510.32    101.08 o
  -4  21   1     1185.03     1189.37    106.82 o
  -3  21   1     3831.08     3851.32     82.50 o
  -2  21   1      136.30       83.58     48.92 o
  -1  21   1      607.13      559.28     76.17 o
   0  21   1     6603.91     6277.31    252.21 o
   1  21   1       68.72      244.50     65.79 o
   2  21   1     7303.61     6748.34    167.12 o
   3  21   1        8.35       29.85     36.04 o
   4  21   1     4203.66     3973.27     81.25 o
   5  21   1       68.50       67.59     40.15 o
   6  21   1     1515.88     1549.22     92.96 o
   7  21   1     1400.94     1364.61     72.25 o
   8  21   1     1050.32     1089.07     68.45 o
   9  21   1      354.35      305.86     67.18 o
  10  21   1      326.96      461.67     89.62 o
 -10  22   1     1598.21     1942.95    148.33 o
  -9  22   1     1100.97     1148.58    119.66 o
  -8  22   1     2259.46     2471.35    107.83 o
  -7  22   1       66.43      -14.62     57.69 o
  -6  22   1     2826.48     2860.16    105.98 o
  -5  22   1      338.64      339.32     56.40 o
  -4  22   1     5765.70     5532.20    128.15 o
  -3  22   1     7015.80     6769.04    145.96 o
  -2  22   1     2354.35     2199.01     86.54 o
  -1  22   1     3182.09     3188.68    131.03 o
   0  22   1     2514.94     2711.27    122.20 o
   1  22   1     5223.57     4798.12    150.56 o
   2  22   1       76.43      177.50     70.54 o
   3  22   1    12928.41    12515.20    130.37 o
   4  22   1      862.13      939.22     64.09 o
   5  22   1     2981.75     2894.70     86.03 o
   6  22   1     1208.17     1253.83     58.10 o
   7  22   1     3263.14     3277.51     94.43 o
   8  22   1     1041.19     1190.91    118.53 o
   9  22   1      113.30       62.76     63.55 o
  10  22   1     1958.90     2211.69    131.25 o
 -10  23   1      257.15      525.99    134.43 o
  -9  23   1      930.08     1167.11    145.94 o
  -8  23   1       33.34      128.94     71.60 o
  -7  23   1     3041.33     3008.55    166.56 o
  -6  23   1      141.87      137.20     72.17 o
  -5  23   1     1818.51     1668.66     75.90 o
  -4  23   1     1383.14     1362.21    161.14 o
  -3  23   1     7351.11     7119.00    138.44 o
  -2  23   1     2742.85     2661.32    107.50 o
  -1  23   1      335.95      377.34     80.84 o
   0  23   1     4854.05     4608.85    149.34 o
   1  23   1       39.50      223.96     73.97 o
   2  23   1     7880.13     6960.90    178.29 o
   3  23   1      338.46      450.34     60.28 o
   4  23   1     6692.78     6388.63    100.17 o
   5  23   1      283.76      348.31     44.29 o
   6  23   1     1552.08     1594.92     63.50 o
   7  23   1       86.81      113.82     48.40 o
   8  23   1     1147.09     1289.49     72.97 o
   9  23   1      929.65      945.63     85.80 o
  10  23   1       54.43       47.60     76.55 o
 -10  24   1     1048.52     1122.91    134.41 o
  -9  24   1      974.17     1149.48     95.01 o
  -8  24   1     2011.19     2023.41    104.20 o
  -7  24   1      565.90      579.39    101.26 o
  -6  24   1     3199.93     3083.84    100.34 o
  -5  24   1       33.55       44.50     51.42 o
  -4  24   1     4507.98     4194.26    119.34 o
  -3  24   1     4154.48     4306.41    117.40 o
  -2  24   1     5140.35     5335.94    124.05 o
  -1  24   1     2585.85     2450.78    140.83 o
   0  24   1     2668.76     3023.38    135.34 o
   1  24   1     9285.81     8707.43    200.44 o
   2  24   1      355.80      377.93     84.03 o
   3  24   1     3487.61     3362.39    110.87 o
   4  24   1       18.78      -34.43     44.77 o
   5  24   1     3933.43     3806.38    114.57 o
   6  24   1      122.80      146.40     42.76 o
   7  24   1     2978.86     2964.30    112.50 o
   8  24   1     1508.31     1656.55     87.40 o
   9  24   1      751.73      790.29     82.00 o
  10  24   1     1052.57     1071.57    153.63 o
  -9  25   1      248.30      244.65     74.10 o
  -8  25   1      151.25       72.90    111.67 o
  -7  25   1     2102.66     2111.51     89.20 o
  -6  25   1      158.67      132.29     54.19 o
  -5  25   1     2139.39     2014.84     83.79 o
  -4  25   1      379.83      333.05     64.47 o
  -3  25   1       78.85       65.85     61.41 o
  -2  25   1     2260.62     2511.83     99.78 o
  -1  25   1     1533.30     1558.43    159.39 o
   0  25   1     4433.23     4168.80    154.33 o
   1  25   1      742.22      916.31     98.48 o
   2  25   1     8532.45     8245.67    202.80 o
   3  25   1      493.19      587.27     76.73 o
   4  25   1     3128.61     3030.67    107.73 o
   5  25   1      114.99      170.78     51.56 o
   6  25   1      101.95       52.16     48.63 o
   7  25   1      817.17      853.33     78.77 o
   8  25   1      422.94      423.17     98.51 o
   9  25   1      731.27      544.07    185.64 o
  -9  26   1      587.45      665.55     85.28 o
  -8  26   1     2396.91     2480.08     96.04 o
  -7  26   1        8.49       12.08     54.88 o
  -6  26   1     6450.34     6151.69    124.78 o
  -5  26   1        1.15       23.86     54.75 o
  -4  26   1     9609.27     9256.29    164.44 o
  -3  26   1       20.07       31.64     80.96 o
  -2  26   1     1895.65     2098.23    130.33 o
  -1  26   1     7640.21     7374.04    196.55 o
   0  26   1     3113.12     3639.28    152.96 o
   1  26   1     7940.75     7589.72    200.50 o
   2  26   1      916.76     1259.03    110.46 o
   3  26   1     3824.08     3740.20    114.65 o
   4  26   1      133.45       41.43     45.68 o
   5  26   1     2186.66     2280.13     81.52 o
   6  26   1      463.27      384.86     56.02 o
   7  26   1     3789.44     3680.58    119.28 o
   8  26   1     1534.60     1517.78    133.15 o
   9  26   1     2576.09     3017.54    275.25 o
  -9  27   1       21.91      -53.93     73.71 o
  -8  27   1       28.53       76.24     58.22 o
  -7  27   1      870.84     1007.60     73.93 o
  -6  27   1      291.47      392.24     85.93 o
  -5  27   1     1588.71     1615.52     80.41 o
  -4  27   1      350.41      409.17     82.50 o
  -3  27   1      577.24      658.43     72.34 o
  -2  27   1       91.99       46.82     80.74 o
  -1  27   1       50.55      323.11    128.66 o
   0  27   1      582.01      629.91     99.12 o
   1  27   1      432.40      792.35    108.82 o
   2  27   1      759.36      743.06    100.06 o
   3  27   1        3.34        2.25     58.51 o
   4  27   1     1795.30     1738.00    103.04 o
   5  27   1      177.19      271.12     67.36 o
   6  27   1      226.04      226.43     66.06 o
   7  27   1      549.49      604.40    125.46 o
   8  27   1       99.15      221.02    153.63 o
   9  27   1       55.02     -104.39    253.49 o
  -9  28   1      565.59      500.20    125.32 o
  -8  28   1     2389.21     2688.21    102.72 o
  -7  28   1       78.52       43.00     57.34 o
  -6  28   1     2302.37     2416.92     95.48 o
  -5  28   1      158.05       63.50     57.26 o
  -4  28   1     1912.42     2156.76    100.01 o
  -3  28   1     5792.93     5706.21    134.70 o
  -2  28   1     3531.44     3169.57    147.10 o
  -1  28   1     6624.70     6254.99    188.55 o
   0  28   1     3515.07     3261.69    148.90 o
   1  28   1     1520.09     1560.78    120.15 o
   2  28   1      240.38      206.09     85.49 o
   3  28   1     8045.44     7728.30    151.27 o
   4  28   1     2250.22     2163.62    101.51 o
   5  28   1     4174.11     4370.57    129.00 o
   6  28   1      640.12      677.49    127.70 o
   7  28   1     3100.19     3025.79    163.87 o
   8  28   1     3390.41     3437.93    197.16 o
   9  28   1     1490.40     1620.52    132.39 o
  -8  29   1       12.57       19.32     94.17 o
  -7  29   1     1040.20     1167.35     92.87 o
  -6  29   1        2.87       49.42     66.25 o
  -5  29   1      796.09      947.13     96.50 o
  -4  29   1     1812.65     1889.83     97.73 o
  -3  29   1     5312.92     4942.11    128.14 o
  -2  29   1      291.42      486.74     92.01 o
  -1  29   1      195.04      467.76     91.22 o
   0  29   1      924.86     1061.72    109.44 o
   1  29   1     1666.59     1695.15    123.08 o
   2  29   1      184.14       93.72     80.89 o
   3  29   1       11.73      264.01     66.11 o
   4  29   1     1364.33     1383.88     91.45 o
   5  29   1      754.07      830.83    164.45 o
   6  29   1      239.40      340.50    102.59 o
   7  29   1      530.71      577.40    192.68 o
   8  29   1       27.01       -1.86    179.87 o
  -8  30   1     3626.69     3751.97    336.06 o
  -7  30   1      413.60      283.84    145.84 o
  -6  30   1     1338.85     1614.53    100.31 o
  -5  30   1      428.81      466.89     81.68 o
  -4  30   1     1490.96     1661.97     95.45 o
  -3  30   1     1801.95     2203.29    103.59 o
  -2  30   1     1632.61     1830.19    133.79 o
  -1  30   1     3578.91     3566.39    217.00 o
   0  30   1     2149.33     2187.40    133.97 o
   1  30   1     5210.03     5281.44    179.41 o
   2  30   1     1399.09     1339.15    116.11 o
   3  30   1     3202.23     3200.23    114.47 o
   4  30   1      185.06      171.80     86.06 o
   5  30   1     2703.46     2783.01    114.26 o
   6  30   1      966.19      946.98    111.77 o
   7  30   1     2136.13     2285.76    232.36 o
   8  30   1     2026.19     2183.31    148.50 o
  -8  31   1       99.07     -265.01    176.67 o
  -7  31   1      481.23      489.17     85.23 o
  -6  31   1      125.80      101.31     70.37 o
  -5  31   1      217.17      148.71     70.42 o
  -4  31   1      111.42       22.94     66.10 o
  -3  31   1       31.57       24.77     64.51 o
  -2  31   1      170.06      230.84     91.13 o
  -1  31   1     4344.38     4137.15    168.26 o
   0  31   1      440.19      495.06    181.15 o
   1  31   1      104.76      398.50     93.68 o
   2  31   1      259.65      258.84     90.01 o
   3  31   1      295.95      419.54     72.67 o
   4  31   1      744.60      753.81     82.45 o
   5  31   1       33.59      149.57     70.32 o
   6  31   1      743.75      754.78    111.01 o
   7  31   1      106.69      124.89    163.87 o
   8  31   1       10.05      -18.81    124.18 o
  -7  32   1       48.79       25.93    180.22 o
  -6  32   1     3694.56     3629.91    194.13 o
  -5  32   1       56.60      147.19     70.00 o
  -4  32   1     3636.03     3428.62    214.52 o
  -3  32   1      296.16      427.31     75.36 o
  -2  32   1     1569.34     1694.59    238.13 o
  -1  32   1     2433.75     2646.25    150.20 o
   0  32   1     3343.68     3212.13    157.92 o
   1  32   1     4836.94     4746.74    180.99 o
   2  32   1     1018.00     1145.61    120.81 o
   3  32   1     3120.46     3233.85    118.62 o
   4  32   1      464.53      516.05     97.49 o
   5  32   1     5503.12     5564.22    223.84 o
   6  32   1     1519.84     1638.95    127.64 o
   7  32   1     2270.37     2418.28    170.91 o
  -7  33   1      263.57      322.42     84.62 o
  -6  33   1        5.59       28.51     70.81 o
  -5  33   1     1517.74     1456.32    101.00 o
  -4  33   1     1497.08     1513.05    123.37 o
  -3  33   1      133.99        7.65     65.50 o
  -2  33   1      597.50      925.44    116.48 o
  -1  33   1        2.18      295.35     97.69 o
   0  33   1      191.07      339.51     98.19 o
   1  33   1       28.86      225.44     94.03 o
   2  33   1      475.22      503.13    106.26 o
   3  33   1     1197.85     1318.08     92.88 o
   4  33   1        2.01       22.36    142.59 o
   5  33   1        0.09       88.14     69.04 o
   6  33   1       55.82       35.25     97.10 o
   7  33   1       45.96      -58.89    185.64 o
  -7  34   1        8.05       57.61    121.62 o
  -6  34   1     4406.42     4906.07    155.49 o
  -5  34   1      686.63      743.99    100.75 o
  -4  34   1     2790.97     2928.99    122.22 o
  -3  34   1      646.80      813.11    137.63 o
  -2  34   1     1914.51     1787.47    141.19 o
  -1  34   1     3312.83     3064.92    162.34 o
   0  34   1     2859.96     2665.12    153.86 o
   1  34   1     4687.24     4417.91    183.18 o
   2  34   1      170.15      127.19    129.30 o
   3  34   1     2583.13     2851.99    120.81 o
   4  34   1        4.80       29.65     75.49 o
   5  34   1     3159.33     3195.51    133.37 o
   6  34   1     2415.25     2286.68    205.48 o
   7  34   1     1113.98      579.95    222.76 o
  -6  35   1        0.34       82.51     83.15 o
  -5  35   1        1.56     -114.31     80.78 o
  -4  35   1      113.73      227.08     81.97 o
  -3  35   1      197.39      217.90    101.18 o
  -2  35   1      810.55      964.10    123.59 o
  -1  35   1      133.57      501.68    108.99 o
   0  35   1        9.19      124.55     92.52 o
   1  35   1      227.15      502.36    107.54 o
   2  35   1        8.52      144.71     96.94 o
   3  35   1      236.58      259.93     96.25 o
   4  35   1      332.48      360.33     81.82 o
   5  35   1       63.92       81.27     92.19 o
   6  35   1      121.60      -76.81    175.39 o
  -6  36   1     2126.82     2933.04    233.00 o
  -5  36   1        3.32      -59.58     75.66 o
  -4  36   1      445.74      761.99     88.35 o
  -3  36   1     2611.91     2783.14    167.33 o
  -2  36   1     1679.90     1810.49    217.64 o
  -1  36   1     2634.46     2760.97    181.15 o
   0  36   1      648.61      653.42    115.36 o
   1  36   1      825.85     1106.74    127.98 o
   2  36   1      244.38      118.83    100.41 o
   3  36   1     1714.44     1869.51    109.91 o
   4  36   1      357.78      378.91     99.87 o
   5  36   1     2468.78     2764.28    181.60 o
  -5  37   1      574.97      669.30    109.13 o
  -4  37   1      519.68      512.15    103.49 o
  -3  37   1      156.62      232.07    225.96 o
  -2  37   1      295.91      253.18    106.69 o
  -1  37   1       23.65      111.44    110.74 o
   0  37   1      224.25      344.24    108.45 o
   1  37   1       11.96       31.31     99.22 o
   2  37   1      109.67       81.11     96.94 o
   3  37   1        0.40      124.21     77.65 o
   4  37   1        0.55       15.74    104.50 o
   5  37   1       30.71       81.37    203.21 o
  -4  38   1     2664.22     2844.19    164.28 o
  -3  38   1      972.76      900.34    132.44 o
  -2  38   1     3457.89     3683.76    198.44 o
  -1  38   1     1975.46     2264.27    162.68 o
   0  38   1      112.92      190.12    105.01 o
   1  38   1      955.09     1139.03    133.07 o
   2  38   1      199.29      180.47    109.36 o
   3  38   1     3018.53     3071.35    229.80 o
   4  38   1        5.17      154.68     84.94 o
  -4  39   1       50.26      264.71    175.39 o
  -3  39   1       12.95      -27.75    106.69 o
  -2  39   1      114.15      149.34    115.73 o
  -1  39   1      582.51      690.76    128.88 o
   0  39   1       70.58      -52.15    154.91 o
   1  39   1        0.66      -67.77    101.77 o
   2  39   1      106.70      149.14    113.00 o
   3  39   1      109.72      198.44    116.99 o
   4  39   1       90.94      173.82    177.95 o
  -2  40   1     3546.40     3867.62    277.81 o
  -1  40   1     2390.54     2623.19    182.19 o
   0  40   1      601.00      585.52    130.75 o
   1  40   1     2651.36     2652.34    178.75 o
   2  40   1      123.88       46.09    140.83 o
   3  40   1     2056.76     1937.01    224.04 o
   1  41   1        3.73      494.17    177.95 o
 -12   0   2     1662.31     1760.36    362.31 o
 -11   0   2      275.89      247.11     72.26 o
 -10   0   2     9556.22     8835.91    265.01 o
  -9   0   2       86.41       42.12    135.71 o
  -8   0   2     3903.18     3715.94    134.43 o
  -7   0   2    12961.77    12921.78    188.25 o
  -6   0   2      634.62      679.85     40.71 o
  -5   0   2    38414.13    39010.81    333.54 o
  -4   0   2     2634.97     2565.61     39.86 o
  -3   0   2    11756.84    11174.30     75.01 o
  -2   0   2     2907.77     3229.25     53.91 o
  -1   0   2    18239.23    18850.81    310.62 o
   0   0   2    50022.01    51406.69    288.13 o
   1   0   2    11611.74    12415.17     93.13 o
   2   0   2    25316.11    26915.72    139.77 o
   3   0   2     1048.73     1045.09     31.39 o
   4   0   2    44847.77    46020.23    330.91 o
   5   0   2     1596.21     1713.96     39.36 o
   6   0   2    20764.94    21103.39    205.54 o
   7   0   2       43.33       11.91     39.79 o
   8   0   2     3260.31     3087.87    104.08 o
   9   0   2     2077.28     1996.27     92.45 o
  10   0   2     3991.85     3899.19    125.77 o
  11   0   2     3104.50     3322.10    126.73 o
  12   0   2      103.59       22.58     70.45 o
 -12   1   2      369.07      305.62     65.05 o
 -11   1   2       86.30      135.16     50.26 o
 -10   1   2       47.03       91.30     43.79 o
  -9   1   2        9.39      -43.23     45.64 o
  -8   1   2      180.29      229.56     52.78 o
  -7   1   2       25.49       55.87     34.68 o
  -6   1   2        4.28        9.08     20.08 o
  -5   1   2     1245.38     1419.29     28.85 o
  -4   1   2      236.15      235.59     12.70 o
  -3   1   2      539.96      625.19     17.09 o
  -2   1   2      231.12      278.09     14.97 o
  -1   1   2    17072.60    17985.25     87.58 o
   0   1   2       84.47      128.93      7.52 o
   1   1   2      750.31      789.97     13.15 o
   2   1   2      894.55      962.91     19.00 o
   3   1   2     1574.90     1624.21     19.15 o
   4   1   2      271.95      356.33     11.38 o
   5   1   2       10.72       19.39     12.65 o
   6   1   2       87.17      132.79     22.93 o
   7   1   2       85.04       22.69     36.96 o
   8   1   2      416.21      566.30     41.70 o
   9   1   2      118.98      120.03     36.08 o
  10   1   2       59.87       88.22     40.89 o
  11   1   2       85.67       25.02     51.02 o
  12   1   2       15.19       15.43     49.90 o
 -12   2   2     1031.54     1030.96    116.79 o
 -11   2   2        1.60       35.88     47.26 o
 -10   2   2     6259.62     6129.89     84.22 o
  -9   2   2      179.40      219.71     51.56 o
  -8   2   2     2973.87     2826.00    125.10 o
  -7   2   2     6168.23     5891.38     85.55 o
  -6   2   2     1134.32     1149.46     35.24 o
  -5   2   2    18073.75    17997.69     88.45 o
  -4   2   2      323.55      414.66     14.72 o
  -3   2   2    25742.48    25457.12    112.38 o
  -2   2   2    39372.23    41421.54    197.61 o
  -1   2   2    46702.45    49037.36    199.26 o
   0   2   2     1769.25     1831.40     20.83 o
   1   2   2    40668.58    42489.13    222.14 o
   2   2   2     9166.86     9237.41     48.16 o
   3   2   2      530.81      697.62     15.03 o
   4   2   2    81549.66    85432.88    414.38 o
   5   2   2     1925.06     1940.38     21.17 o
   6   2   2    18192.31    18309.30    117.57 o
   7   2   2        4.55       -5.42     37.14 o
   8   2   2    15503.43    15126.95    151.77 o
   9   2   2        8.52       18.80     33.61 o
  10   2   2     1584.57     1740.23     68.90 o
  11   2   2     1396.62     1490.02     68.99 o
  12   2   2      408.66      365.99     57.70 o
 -12   3   2       44.81       78.63     54.93 o
 -11   3   2      146.64      101.43     83.71 o
 -10   3   2      657.35      615.11     53.72 o
  -9   3   2      613.11      616.19     34.01 o
  -8   3   2      134.44      122.34     40.08 o
  -7   3   2       30.85      -14.58     28.88 o
  -6   3   2      880.52      990.02     36.45 o
  -5   3   2        0.12       -8.09     11.60 o
  -4   3   2      819.00      922.32     18.67 o
  -3   3   2      146.36      147.28     14.41 o
  -2   3   2    15791.94    17516.86    103.22 o
  -1   3   2     7462.42     7793.11     43.14 o
   0   3   2    12706.64    13539.59     72.93 o
   1   3   2      494.23      511.17     19.02 o
   2   3   2      671.05      712.71     20.12 o
   3   3   2     3755.85     3764.18     28.21 o
   4   3   2       39.40       47.59     11.10 o
   5   3   2     1631.79     1707.55     24.92 o
   6   3   2       10.96        4.39     19.38 o
   7   3   2      123.51      154.80     30.91 o
   8   3   2      119.26       57.58     43.67 o
   9   3   2       37.33      -29.03     41.81 o
  10   3   2      460.87      439.95     59.94 o
  11   3   2      103.80       83.98     65.06 o
  12   3   2       63.91       11.40     71.55 o
 -12   4   2     2510.70     2474.90     91.74 o
 -11   4   2      126.93      193.22     50.30 o
 -10   4   2      737.29      868.91     57.61 o
  -9   4   2      705.52      699.24     50.08 o
  -8   4   2     6239.54     6084.15     70.57 o
  -7   4   2     7298.98     7230.01     71.36 o
  -6   4   2      375.65      347.88     26.34 o
  -5   4   2    12251.84    11831.42     60.06 o
  -4   4   2     1578.69     1644.72     20.21 o
  -3   4   2    15927.97    15706.70     80.64 o
  -2   4   2    57222.01    60082.45    284.36 o
  -1   4   2   120763.24   125690.56    589.81 o
   0   4   2       24.03       49.04     10.49 o
   1   4   2     2227.73     2316.74     34.50 o
   2   4   2    21126.21    21561.03    128.37 o
   3   4   2     6591.00     6659.28     58.22 o
   4   4   2    36283.14    36994.77    151.19 o
   5   4   2        0.72       17.14     14.27 o
   6   4   2    10341.57    10209.88    102.45 o
   7   4   2      854.10      862.71     53.85 o
   8   4   2    15347.42    14991.19    188.98 o
   9   4   2      705.21      701.79     58.72 o
  10   4   2     3008.44     2973.12    141.61 o
  11   4   2      626.69      754.18     70.32 o
  12   4   2      369.14      395.23     70.42 o
 -12   5   2       25.71       40.04     66.92 o
 -11   5   2      198.54      269.10     63.43 o
 -10   5   2       39.42       82.01     81.49 o
  -9   5   2      654.25      617.31     59.94 o
  -8   5   2       27.17       20.26     48.58 o
  -7   5   2       15.76        6.89     28.92 o
  -6   5   2       46.46       57.00     12.90 o
  -5   5   2      835.70      999.46     17.99 o
  -4   5   2     1474.37     1533.97     21.25 o
  -3   5   2      242.02      249.19     12.26 o
  -2   5   2    33057.04    35457.45    177.75 o
  -1   5   2    17364.56    18997.40     92.76 o
   0   5   2     2896.75     3207.79     39.76 o
   1   5   2      146.45      123.10     16.64 o
   2   5   2     1749.04     1854.51     37.08 o
   3   5   2     6732.81     7470.12     58.46 o
   4   5   2      102.71      113.54     16.96 o
   5   5   2       25.27       17.80     12.97 o
   6   5   2        3.45      -15.92     26.00 o
   7   5   2        1.83       -5.80     30.73 o
   8   5   2     5973.14     5711.23    116.99 o
   9   5   2     1560.62     1657.96     77.87 o
  10   5   2       72.95       76.88     50.33 o
  11   5   2       30.36      -21.24     52.84 o
  12   5   2      167.41      105.58    124.18 o
 -12   6   2     3193.82     3111.26    122.03 o
 -11   6   2     1231.48     1284.14    106.23 o
 -10   6   2     5636.34     5600.72    131.23 o
  -9   6   2       16.97      -18.01     47.16 o
  -8   6   2     1231.30     1138.58     68.65 o
  -7   6   2     8114.79     7683.21    110.66 o
  -6   6   2     3148.14     3139.93     53.46 o
  -5   6   2     5702.59     5291.94     72.16 o
  -4   6   2      304.46      289.74     20.28 o
  -3   6   2    27121.07    27545.58    138.10 o
  -2   6   2     3033.03     3175.77     39.12 o
  -1   6   2    70636.42    72813.97    337.18 o
   0   6   2    21680.04    22574.10    127.06 o
   1   6   2    14590.41    14937.39     98.98 o
   2   6   2    12667.92    12489.29    101.72 o
   3   6   2      612.57      529.40     19.55 o
   4   6   2    16047.80    16327.35    100.66 o
   5   6   2       51.66        2.38     22.34 o
   6   6   2     5338.08     5301.59     69.22 o
   7   6   2      481.27      455.74     39.37 o
   8   6   2     5747.15     5827.30    118.64 o
   9   6   2     1995.71     2120.93     85.89 o
  10   6   2     2177.36     2220.86     93.05 o
  11   6   2     1920.71     1791.15     93.27 o
  12   6   2      552.44      395.51    289.34 o
 -12   7   2        0.10      171.52    148.51 o
 -11   7   2      116.88       63.96     58.40 o
 -10   7   2       40.02       84.13     57.48 o
  -9   7   2       32.12       -7.79     47.90 o
  -8   7   2      730.34      751.34     72.21 o
  -7   7   2      857.99      829.15     52.63 o
  -6   7   2     1394.38     1330.61     37.78 o
  -5   7   2        7.15       18.43     15.46 o
  -4   7   2      923.88     1108.00     33.12 o
  -3   7   2      861.38      933.79     27.61 o
  -2   7   2     5660.54     5742.76     54.80 o
  -1   7   2     7007.84     7439.06    118.79 o
   0   7   2      876.38      962.98     36.01 o
   1   7   2      974.57     1075.47     26.56 o
   2   7   2     4034.99     4331.64     40.79 o
   3   7   2     3122.42     2941.55     37.50 o
   4   7   2       32.86       28.76     16.52 o
   5   7   2     2764.71     2879.92     43.76 o
   6   7   2        5.43       -2.01     27.32 o
   7   7   2     1134.43     1198.48     55.31 o
   8   7   2      671.24      645.94     55.67 o
   9   7   2     5412.10     5184.97    117.76 o
  10   7   2       22.45       60.39     60.00 o
  11   7   2       15.45       18.42     54.83 o
  12   7   2       32.03      112.66     84.19 o
 -12   8   2     2894.94     3157.06    172.19 o
 -11   8   2       89.66       25.86     77.79 o
 -10   8   2     5523.15     5326.00    166.91 o
  -9   8   2      126.50      175.42     52.31 o
  -8   8   2      141.22      139.62     48.62 o
  -7   8   2     7898.88     7763.97    117.30 o
  -6   8   2     3366.63     3374.48     52.87 o
  -5   8   2    13798.44    13388.56     96.20 o
  -4   8   2    10845.24    11913.60     90.29 o
  -3   8   2    18456.25    18234.20    124.55 o
  -2   8   2     1044.18     1227.20     29.81 o
  -1   8   2    38605.58    40015.29    335.18 o
   0   8   2     1491.93     1348.41     33.48 o
   1   8   2      965.95      865.99     24.41 o
   2   8   2    14858.69    14784.39     87.39 o
   3   8   2     9945.42     9960.93     71.67 o
   4   8   2    19925.41    20027.69    119.85 o
   5   8   2     1557.61     1699.51     38.59 o
   6   8   2     3509.74     3497.37     56.74 o
   7   8   2       93.48      109.61     47.63 o
   8   8   2     2367.43     2299.53    126.99 o
   9   8   2      417.96      386.27     72.21 o
  10   8   2     3139.55     3066.05    105.09 o
  11   8   2      954.76      849.12    125.00 o
  12   8   2        5.59       35.06     81.65 o
 -12   9   2       68.48      274.44     88.22 o
 -11   9   2      357.33      422.92     72.83 o
 -10   9   2        5.33       46.10     54.41 o
  -9   9   2        8.02       18.99     42.87 o
  -8   9   2     1377.80     1348.54     72.25 o
  -7   9   2      509.96      502.62     41.06 o
  -6   9   2     6693.31     6628.59     85.04 o
  -5   9   2     2682.51     2884.37     46.78 o
  -4   9   2     1552.36     2015.68     40.30 o
  -3   9   2      784.03      820.60     30.47 o
  -2   9   2     1032.23     1021.16     32.44 o
  -1   9   2     6108.17     6606.34     57.82 o
   0   9   2     5574.07     5948.10     71.91 o
   1   9   2     7069.10     7005.52     54.98 o
   2   9   2     1224.66     1201.29     36.64 o
   3   9   2     7514.25     7734.29     58.43 o
   4   9   2     2210.72     2270.22     39.57 o
   5   9   2      531.43      538.52     26.78 o
   6   9   2      124.81      125.94     27.31 o
   7   9   2     1734.48     1639.49     67.14 o
   8   9   2      685.20      789.60     59.50 o
   9   9   2      469.77      594.31     61.00 o
  10   9   2      948.90      958.35     84.97 o
  11   9   2      655.68      685.43     91.55 o
 -12  10   2      542.23      645.41    100.95 o
 -11  10   2      620.36      642.65     73.99 o
 -10  10   2     4842.41     4671.11    123.43 o
  -9  10   2      717.41      669.29     56.94 o
  -8  10   2        9.45       35.54     42.33 o
  -7  10   2    10392.16    10151.09    112.39 o
  -6  10   2     8145.93     7924.18     85.85 o
  -5  10   2    16720.58    16821.75    114.11 o
  -4  10   2     3500.27     3717.09     56.51 o
  -3  10   2     7924.26     7274.87     63.70 o
  -2  10   2      519.61      495.98     23.06 o
  -1  10   2    14093.00    14056.86    193.37 o
   0  10   2       25.83       31.41     19.41 o
   1  10   2    16663.69    16620.61    100.24 o
   2  10   2     4524.37     4110.11     42.53 o
   3  10   2       43.01       94.81     17.20 o
   4  10   2     8633.74     8725.00     73.06 o
   5  10   2     1504.67     1531.02     39.13 o
   6  10   2    12818.79    12404.73    125.96 o
   7  10   2     1323.45     1318.37     59.39 o
   8  10   2     3428.95     3279.20     96.06 o
   9  10   2      279.55      256.65     52.57 o
  10  10   2        9.85       19.45     53.41 o
  11  10   2      683.23      720.33     74.57 o
 -12  11   2      237.39      304.98     93.51 o
 -11  11   2      812.93      795.60     76.72 o
 -10  11   2       25.73       35.33     61.08 o
  -9  11   2      712.60      723.14     60.15 o
  -8  11   2     1349.01     1400.29     66.55 o
  -7  11   2        7.19      -29.90     35.99 o
  -6  11   2     1945.45     1828.83     51.27 o
  -5  11   2     2473.90     2616.63     48.23 o
  -4  11   2       39.01       27.48     20.42 o
  -3  11   2     1594.98     1807.03     45.51 o
  -2  11   2     4406.25     4444.83     71.31 o
  -1  11   2     9245.99     9350.82    140.83 o
   0  11   2     3798.64     3668.30     45.73 o
   1  11   2      241.21      270.05     20.72 o
   2  11   2     4050.30     4136.00     46.13 o
   3  11   2     2495.06     2385.87     54.42 o
   4  11   2       33.31       27.34     19.11 o
   5  11   2     2710.53     2610.54     46.97 o
   6  11   2       38.26       59.38     28.75 o
   7  11   2      499.23      494.38     55.54 o
   8  11   2     1967.23     1949.50     88.34 o
   9  11   2     2212.06     2278.99    128.21 o
  10  11   2     2550.98     2538.30    107.32 o
  11  11   2      589.15      566.36     73.85 o
 -11  12   2       10.39      -48.39     60.85 o
 -10  12   2     1037.74     1126.03     70.97 o
  -9  12   2     3822.31     3641.35    148.38 o
  -8  12   2     3538.88     3374.12     89.57 o
  -7  12   2     1734.58     1693.56     70.52 o
  -6  12   2      524.92      539.36     42.14 o
  -5  12   2    10962.04    10837.10     98.00 o
  -4  12   2      242.62      239.02     27.23 o
  -3  12   2     5454.66     4696.34     57.31 o
  -2  12   2     9067.83     9805.34    110.77 o
  -1  12   2    24846.55    25087.70    418.64 o
   0  12   2     3312.08     3176.92     52.47 o
   1  12   2     3763.82     3661.50     55.16 o
   2  12   2    23290.68    23726.39    140.23 o
   3  12   2    10934.98    11339.55     82.23 o
   4  12   2     4641.36     4500.35     63.24 o
   5  12   2      957.74      907.18     36.60 o
   6  12   2     6832.99     6495.42     80.47 o
   7  12   2     2786.84     2633.65     60.56 o
   8  12   2     2198.62     2245.40    126.70 o
   9  12   2     1630.46     1674.40     83.27 o
  10  12   2     1409.06     1430.89     82.13 o
  11  12   2     1636.45     1645.83     93.13 o
 -11  13   2      731.95      730.41     78.43 o
 -10  13   2      382.56      472.10    126.95 o
  -9  13   2      702.57      747.27     60.96 o
  -8  13   2      391.55      511.66     52.15 o
  -7  13   2        4.22       19.88     38.05 o
  -6  13   2     2658.20     2666.15     71.67 o
  -5  13   2       29.67       67.38     27.39 o
  -4  13   2     5926.38     5747.65     80.87 o
  -3  13   2      151.13      201.14     21.75 o
  -2  13   2     2424.56     2318.51     60.65 o
  -1  13   2     5964.25     6012.07    126.09 o
   0  13   2    15088.74    15316.69    205.49 o
   1  13   2     2769.61     2576.82     49.42 o
   2  13   2    16150.43    17206.38    118.13 o
   3  13   2      385.24      324.73     25.96 o
   4  13   2     1753.39     1733.22     37.52 o
   5  13   2     5345.85     5235.52     64.60 o
   6  13   2       72.24       61.93     30.48 o
   7  13   2     3091.57     3085.76     64.85 o
   8  13   2      186.67      158.07     56.18 o
   9  13   2     2317.43     2354.01     93.03 o
  10  13   2       14.84      -67.85     68.20 o
  11  13   2      643.68      577.03     74.59 o
 -11  14   2      548.82      556.97     75.99 o
 -10  14   2     4277.16     4426.05    117.04 o
  -9  14   2     1060.28     1233.34     70.14 o
  -8  14   2     1490.80     1533.11     59.39 o
  -7  14   2     2121.12     2104.91     66.72 o
  -6  14   2     1284.81     1276.58     47.77 o
  -5  14   2     7452.93     7358.83     82.78 o
  -4  14   2        0.67       -5.10     23.17 o
  -3  14   2    21177.71    21074.49    141.08 o
  -2  14   2      628.91      660.72     57.06 o
  -1  14   2    10124.48     9667.59    257.97 o
   0  14   2      679.71      627.85     69.77 o
   1  14   2    21064.16    21306.09    195.91 o
   2  14   2     8057.53     8379.25     82.76 o
   3  14   2     4488.57     4578.07     52.16 o
   4  14   2     2199.40     2161.98     40.82 o
   5  14   2     1264.85     1314.18     44.61 o
   6  14   2     3796.26     3795.29     67.39 o
   7  14   2      748.35      831.41     47.26 o
   8  14   2     6319.29     6053.09    110.58 o
   9  14   2      681.05      722.81     74.66 o
  10  14   2     2288.51     2322.45    100.30 o
  11  14   2      510.70      536.59     83.93 o
 -11  15   2      147.94      134.30     79.27 o
 -10  15   2     2938.31     2951.07    109.95 o
  -9  15   2     1800.28     1892.35     81.07 o
  -8  15   2     5419.23     4993.72     89.18 o
  -7  15   2     1380.21     1454.18     59.42 o
  -6  15   2     4277.40     4117.35     79.26 o
  -5  15   2      451.49      443.70     36.63 o
  -4  15   2     3597.66     3314.92     61.62 o
  -3  15   2      147.32      179.19     28.02 o
  -2  15   2    12690.43    12516.30    111.10 o
  -1  15   2     1386.27     1417.13    106.90 o
   0  15   2    11586.44    11726.82    185.13 o
   1  15   2     4946.90     5275.53    101.91 o
   2  15   2     8568.14     8986.61    115.31 o
   3  15   2     2124.46     2114.12     43.50 o
   4  15   2     1828.91     1739.11     42.50 o
   5  15   2     2533.31     2457.72     51.54 o
   6  15   2      355.88      325.91     40.42 o
   7  15   2    11689.78    11637.11    126.60 o
   8  15   2       66.22        1.91     50.63 o
   9  15   2      422.81      427.88     60.06 o
  10  15   2      149.40      136.70     58.70 o
  11  15   2      833.44      876.78     81.85 o
 -11  16   2       75.34      153.94     71.33 o
 -10  16   2     2715.31     2826.47    101.63 o
  -9  16   2       34.24        3.64     50.02 o
  -8  16   2       15.11       -0.77     38.62 o
  -7  16   2     5227.59     5151.66     88.63 o
  -6  16   2     2776.26     2677.09     70.78 o
  -5  16   2     9286.37     9231.75    189.96 o
  -4  16   2      324.90      427.35     33.56 o
  -3  16   2     3947.83     3673.01     65.88 o
  -2  16   2     1166.47     1053.15     70.40 o
  -1  16   2     8345.76     7984.69    157.14 o
   0  16   2     4900.59     5113.22    124.84 o
   1  16   2     6474.58     6392.72     98.54 o
   2  16   2     9376.60     8983.21    109.39 o
   3  16   2     1334.24     1273.39     38.53 o
   4  16   2     5322.16     5244.60     63.57 o
   5  16   2     3710.36     3851.62     60.38 o
   6  16   2     4804.74     4799.73     84.03 o
   7  16   2      324.71      410.82     42.00 o
   8  16   2     3317.39     3322.71     90.68 o
   9  16   2     1066.32     1232.97    110.16 o
  10  16   2     1744.16     1993.40    134.60 o
  11  16   2      328.23      114.70     66.07 o
 -11  17   2     1091.77     1348.78    101.45 o
 -10  17   2      537.45      557.58     73.55 o
  -9  17   2      848.38      912.97     67.24 o
  -8  17   2     3038.93     3016.77     81.25 o
  -7  17   2       88.71      127.06     40.08 o
  -6  17   2     4015.80     4090.76     81.31 o
  -5  17   2     3074.81     2970.33    173.28 o
  -4  17   2     2546.79     2283.19    132.65 o
  -3  17   2      790.88      869.46     42.35 o
  -2  17   2     5259.43     5372.05     66.48 o
  -1  17   2     3613.47     3596.61    114.06 o
   0  17   2     6586.82     6648.78    145.24 o
   1  17   2     2027.38     1960.88     65.68 o
   2  17   2     6572.91     6898.06     92.48 o
   3  17   2     6321.40     6223.40     82.78 o
   4  17   2      262.07      318.39     31.55 o
   5  17   2     6442.29     6096.65    118.71 o
   6  17   2     1034.09     1031.35     51.76 o
   7  17   2     2531.03     2453.64     68.68 o
   8  17   2      101.71      185.38     48.00 o
   9  17   2      579.17      552.49     63.10 o
  10  17   2     1684.12     1876.48    105.40 o
  11  17   2      844.32      804.22    112.00 o
 -11  18   2       40.62      -82.79     99.98 o
 -10  18   2      340.47      403.88     66.89 o
  -9  18   2     1750.91     1745.42     80.78 o
  -8  18   2     2230.35     2242.33     71.39 o
  -7  18   2     1472.70     1513.29     59.87 o
  -6  18   2     2979.29     2808.57    128.38 o
  -5  18   2     3926.34     3622.17    129.52 o
  -4  18   2      199.23      230.83     44.57 o
  -3  18   2     2030.72     1954.77     66.48 o
  -2  18   2     2931.65     3136.11     54.91 o
  -1  18   2     6250.98     6420.90    150.14 o
   0  18   2     3174.29     2808.29    172.19 o
   1  18   2      356.43      263.09     41.19 o
   2  18   2     5126.46     5093.18     96.20 o
   3  18   2      984.51      991.47     43.29 o
   4  18   2    12351.75    12088.25    123.58 o
   5  18   2     1953.27     1940.60     55.46 o
   6  18   2      466.46      513.61     45.79 o
   7  18   2     2970.69     2818.95     71.47 o
   8  18   2     5430.57     5584.20    112.13 o
   9  18   2      191.08      263.65     58.22 o
  10  18   2     1348.52     1430.64     85.61 o
  11  18   2     3242.36     3416.44    125.89 o
 -11  19   2     1243.99     1208.27    130.27 o
 -10  19   2      408.37      494.41    126.10 o
  -9  19   2      581.61      693.14    106.59 o
  -8  19   2      155.60      175.52     50.83 o
  -7  19   2      962.63     1022.26     60.89 o
  -6  19   2     2588.69     2645.65     84.79 o
  -5  19   2      304.06      254.04     79.57 o
  -4  19   2    11485.23    11637.00    203.06 o
  -3  19   2      616.43      660.19     59.23 o
  -2  19   2     2042.70     1959.72     75.70 o
  -1  19   2     1437.19     1502.13     91.72 o
   0  19   2    15456.65    14928.68    234.89 o
   1  19   2      828.56      803.55     67.49 o
   2  19   2       80.77       71.99     39.03 o
   3  19   2     1992.24     1799.66     57.41 o
   4  19   2     1610.74     1665.76     59.01 o
   5  19   2     7790.99     7509.66    104.57 o
   6  19   2     1441.11     1430.67     58.27 o
   7  19   2     2325.96     2488.97     81.92 o
   8  19   2      856.89     1024.07     62.59 o
   9  19   2     1992.16     2208.46    184.68 o
  10  19   2       43.77      -34.80     57.98 o
 -10  20   2      774.46      738.73    116.85 o
  -9  20   2     1207.67     1236.55    121.21 o
  -8  20   2     2516.03     2423.24    102.41 o
  -7  20   2      646.50      691.53     73.03 o
  -6  20   2      709.65      593.10     70.84 o
  -5  20   2     4727.58     4597.99    148.97 o
  -4  20   2       42.70       77.28     69.13 o
  -3  20   2     1906.09     1919.20     82.87 o
  -2  20   2      114.34      120.65     46.81 o
  -1  20   2     6348.75     6171.79    156.89 o
   0  20   2      514.86      542.82    104.98 o
   1  20   2     2262.31     2138.48     74.54 o
   2  20   2     8657.85     8400.77    179.00 o
   3  20   2     2407.87     2388.23     64.11 o
   4  20   2     1898.35     1842.67     63.19 o
   5  20   2      485.92      656.40     49.82 o
   6  20   2     6741.37     6482.49    114.27 o
   7  20   2      117.72       44.75     68.93 o
   8  20   2     4126.31     4190.33     88.18 o
   9  20   2      167.25      286.91     60.55 o
  10  20   2     2493.48     2603.69    140.24 o
 -10  21   2      486.67      451.66    107.36 o
  -9  21   2      910.38     1078.65    120.30 o
  -8  21   2     1334.25     1349.10     87.45 o
  -7  21   2     3147.51     3022.92    166.33 o
  -6  21   2     2134.11     2057.34     95.81 o
  -5  21   2       74.32      -16.00     77.62 o
  -4  21   2     5561.16     5358.90    260.53 o
  -3  21   2        2.00        0.67     51.30 o
  -2  21   2     7101.11     6523.74    119.62 o
  -1  21   2     2249.40     2232.97    114.46 o
   0  21   2     8657.99     8316.13    183.30 o
   1  21   2     4625.74     4457.22     97.78 o
   2  21   2     2140.40     2541.34    118.66 o
   3  21   2     1638.68     1623.25     75.95 o
   4  21   2     1669.84     1710.40     71.82 o
   5  21   2     5249.53     4916.26     90.78 o
   6  21   2      103.40      130.20     44.45 o
   7  21   2     1861.95     1966.02     80.38 o
   8  21   2      262.35      376.45     54.12 o
   9  21   2     3717.45     4278.34    155.16 o
  10  21   2      505.36      669.67     91.88 o
 -10  22   2     1728.23     1991.60    148.90 o
  -9  22   2      345.27      350.74     70.87 o
  -8  22   2     1356.14     1444.63     90.48 o
  -7  22   2     3653.19     3371.27    115.50 o
  -6  22   2      448.88      439.92     69.45 o
  -5  22   2      364.57      406.37     90.26 o
  -4  22   2     1387.04     1310.63     80.38 o
  -3  22   2     7170.01     6930.12    135.51 o
  -2  22   2      130.04       79.95     52.14 o
  -1  22   2     1512.55     1407.21    129.30 o
   0  22   2      788.21      988.04    133.15 o
   1  22   2     1710.44     1805.74     86.74 o
   2  22   2     9137.15     9132.14    196.63 o
   3  22   2     4181.67     4213.34     93.68 o
   4  22   2     3134.11     3014.62     96.83 o
   5  22   2      209.99      243.67     66.71 o
   6  22   2     2924.62     2795.36    101.63 o
   7  22   2      146.33      275.72     61.34 o
   8  22   2     4034.37     4059.96    150.23 o
   9  22   2      147.04      239.41    111.38 o
  10  22   2     1813.36     1789.78    176.67 o
 -10  23   2      406.61      447.50    114.12 o
  -9  23   2     2049.82     2001.91    103.36 o
  -8  23   2      601.78      738.32     79.27 o
  -7  23   2     1573.15     1569.13     93.14 o
  -6  23   2      486.25      481.01     86.09 o
  -5  23   2      115.53      137.04     75.74 o
  -4  23   2     3787.64     3738.76    111.77 o
  -3  23   2     3100.89     3050.35    124.14 o
  -2  23   2     6632.97     6553.63    179.56 o
  -1  23   2      693.88      671.02     87.60 o
   0  23   2     6591.85     6377.57    174.75 o
   1  23   2     6063.91     5856.51    115.15 o
   2  23   2     4772.55     4707.86    154.11 o
   3  23   2     6029.34     5946.57    130.31 o
   4  23   2      493.57      480.60     56.03 o
   5  23   2     1000.78     1114.21     63.51 o
   6  23   2       75.19      143.27     59.39 o
   7  23   2     7954.82     7644.78    154.29 o
   8  23   2      204.95      265.39     65.11 o
   9  23   2     2131.58     2390.22    180.51 o
  10  23   2      651.95      467.29    130.59 o
 -10  24   2     1749.99     1847.50    154.94 o
  -9  24   2       20.41       37.30     85.14 o
  -8  24   2      185.44      271.31     85.98 o
  -7  24   2      861.89      781.93    139.04 o
  -6  24   2      393.99      310.22     67.74 o
  -5  24   2     1960.90     1900.99     91.92 o
  -4  24   2        1.53       16.49     59.01 o
  -3  24   2      146.02       86.17     63.00 o
  -2  24   2     2030.74     2065.26     91.12 o
  -1  24   2      482.55      443.41     86.42 o
   0  24   2      171.01      370.24     81.41 o
   1  24   2     2288.97     2318.65     89.31 o
   2  24   2     1940.85     1873.59    122.63 o
   3  24   2     1258.82     1267.36     83.71 o
   4  24   2      319.48      217.08     49.06 o
   5  24   2      372.42      352.06     51.19 o
   6  24   2     1515.39     1468.15     83.23 o
   7  24   2      806.85      915.52     77.83 o
   8  24   2      684.77      721.42     76.10 o
   9  24   2     1045.46     1154.78    144.67 o
  -9  25   2     1714.46     1641.04    204.24 o
  -8  25   2      499.13      601.65     80.24 o
  -7  25   2     1154.82     1157.28    121.29 o
  -6  25   2     4532.06     4405.52    110.76 o
  -5  25   2       37.62       18.17     56.22 o
  -4  25   2     5703.94     5578.08    130.23 o
  -3  25   2       49.06      -33.03     60.02 o
  -2  25   2     2966.55     2896.72    142.27 o
  -1  25   2      509.65      614.82    179.23 o
   0  25   2     4074.50     3663.19    148.75 o
   1  25   2     1791.86     1931.41    122.87 o
   2  25   2      675.13      684.16     95.87 o
   3  25   2     5160.40     5202.78    127.34 o
   4  25   2      544.68      538.41     60.81 o
   5  25   2     7901.12     7349.11    135.45 o
   6  25   2      106.63       49.09     74.03 o
   7  25   2     4977.02     4979.54    132.63 o
   8  25   2      368.45      411.71    128.42 o
   9  25   2      597.07      389.19    117.78 o
  -9  26   2        5.97     -106.54     71.03 o
  -8  26   2      636.25      735.24     82.28 o
  -7  26   2      208.06      329.35     62.73 o
  -6  26   2      332.08      328.98     60.70 o
  -5  26   2       58.65       72.34     61.15 o
  -4  26   2      106.49       11.86     57.83 o
  -3  26   2     1114.76     1188.27     81.07 o
  -2  26   2      886.96     1024.61    107.85 o
  -1  26   2     1683.67     1842.97    125.41 o
   0  26   2      186.75      245.22     85.08 o
   1  26   2      652.05      909.60    103.65 o
   2  26   2      112.17       79.10     81.82 o
   3  26   2     1092.23     1283.99     82.84 o
   4  26   2      509.43      549.25     56.39 o
   5  26   2      312.29      380.87     54.49 o
   6  26   2      363.99      343.41     68.10 o
   7  26   2      259.88      279.23     69.85 o
   8  26   2      336.67      449.91     85.83 o
   9  26   2       13.28        7.68    106.26 o
  -9  27   2     1376.60     1587.68    185.62 o
  -8  27   2     1109.59      995.09     77.45 o
  -7  27   2     1384.05     1533.35     83.69 o
  -6  27   2     2947.48     3078.92    102.25 o
  -5  27   2      139.95      216.42     67.75 o
  -4  27   2    11189.17    10128.90    175.29 o
  -3  27   2        0.01      -43.36     56.98 o
  -2  27   2     1093.41      999.43    107.16 o
  -1  27   2       18.00       32.55    161.95 o
   0  27   2      703.61      802.68    220.84 o
   1  27   2     8968.81     8325.04    211.37 o
   2  27   2     3342.90     3225.75    219.56 o
   3  27   2     6021.56     5866.56    134.65 o
   4  27   2      250.16      197.69     64.13 o
   5  27   2     9087.96     8663.16    172.59 o
   6  27   2      248.82      196.16     66.20 o
   7  27   2     2045.76     2135.22    103.68 o
   8  27   2      586.78      599.05    135.21 o
   9  27   2      817.96      953.78    152.35 o
  -9  28   2     1930.84     2226.28    132.66 o
  -8  28   2      456.81      503.95     84.26 o
  -7  28   2      637.96      872.37     73.70 o
  -6  28   2      422.56      470.24     67.74 o
  -5  28   2      180.64      279.97     68.46 o
  -4  28   2     1251.47     1466.48     88.78 o
  -3  28   2     1356.32     1332.50     84.78 o
  -2  28   2        4.01       22.26     77.82 o
  -1  28   2     2506.44     2382.26    136.77 o
   0  28   2      526.55      630.20    122.90 o
   1  28   2       14.76      244.85     86.42 o
   2  28   2     1859.54     2003.84    127.90 o
   3  28   2      567.34      711.82     73.53 o
   4  28   2      323.64      415.10     71.10 o
   5  28   2       58.85       43.65     50.12 o
   6  28   2        8.65      -94.04     62.69 o
   7  28   2      158.11       57.68     67.48 o
   8  28   2      246.08      267.85    100.02 o
  -8  29   2      668.33      652.47     80.33 o
  -7  29   2     1239.61     1261.38     97.38 o
  -6  29   2     2065.32     2097.53     92.93 o
  -5  29   2      447.57      513.95     76.19 o
  -4  29   2     4534.90     4482.78    136.55 o
  -3  29   2        0.37      -14.93     56.37 o
  -2  29   2     4024.43     3870.85    160.52 o
  -1  29   2       57.45      216.97     82.34 o
   0  29   2     4605.70     4284.59    165.21 o
   1  29   2     6852.12     6804.00    236.85 o
   2  29   2     4199.08     4296.62    165.48 o
   3  29   2     2123.80     2229.98    101.46 o
   4  29   2      181.91      252.64     69.74 o
   5  29   2     2112.70     2113.24    106.19 o
   6  29   2      606.46      590.12    235.57 o
   7  29   2     4770.58     4811.62    177.83 o
   8  29   2        4.29      -36.75     97.33 o
  -8  30   2       13.02      -19.57     63.96 o
  -7  30   2     1413.66     1418.81     85.98 o
  -6  30   2      325.23      390.09     65.11 o
  -5  30   2      172.15      103.84     75.41 o
  -4  30   2       23.37       74.88     64.13 o
  -3  30   2      403.42      437.51     95.58 o
  -2  30   2       15.79      102.26     84.89 o
  -1  30   2      472.40      523.22     95.84 o
   0  30   2      715.11      899.30    104.96 o
   1  30   2      102.17      495.13    119.70 o
   2  30   2      365.86      361.68     91.72 o
   3  30   2      831.61      843.08     80.27 o
   4  30   2       86.33       75.86     65.82 o
   5  30   2      190.75      226.93     94.43 o
   6  30   2      155.45       82.53     92.12 o
   7  30   2      327.00      267.09    201.00 o
   8  30   2      558.23      334.01    170.91 o
  -8  31   2      804.88     1038.28    161.31 o
  -7  31   2      812.77      905.63     91.51 o
  -6  31   2     1310.50     1361.28     99.66 o
  -5  31   2       72.71       20.57     66.48 o
  -4  31   2     3818.12     3923.30    128.60 o
  -3  31   2      267.87      241.84     70.07 o
  -2  31   2    14282.54    13182.10    285.34 o
  -1  31   2       12.14      -17.87     80.29 o
   0  31   2     4371.28     4365.49    170.13 o
   1  31   2     3889.80     3711.82    162.45 o
   2  31   2     2105.25     2006.35    241.33 o
   3  31   2     6302.86     6044.09    147.32 o
   4  31   2     1201.36     1175.94     92.32 o
   5  31   2     1425.17     1578.35    125.44 o
   6  31   2      194.57       84.52     89.70 o
   7  31   2     4019.01     4188.08    175.22 o
  -7  32   2       50.32      -43.44     73.21 o
  -6  32   2        3.43       54.14     71.64 o
  -5  32   2        8.72      -58.73     66.13 o
  -4  32   2      144.31      195.92     73.37 o
  -3  32   2      237.49      248.58     74.28 o
  -2  32   2       21.18      354.63    153.63 o
  -1  32   2      401.13      427.03     99.89 o
   0  32   2       23.91       86.59     85.94 o
   1  32   2       32.20      215.82    120.98 o
   2  32   2      105.82      182.13     91.48 o
   3  32   2      266.33      493.65    101.50 o
   4  32   2       26.84       50.47     67.49 o
   5  32   2       58.89      151.99    145.95 o
   6  32   2       54.33      129.46     98.46 o
   7  32   2      284.54      250.70    111.52 o
  -7  33   2     1413.39     1303.13    144.55 o
  -6  33   2     2902.01     2962.52    143.34 o
  -5  33   2       16.61       59.18     72.16 o
  -4  33   2     5936.00     5569.19    150.29 o
  -3  33   2       46.11       32.10     90.18 o
  -2  33   2    10306.50     9916.90    256.80 o
  -1  33   2     1192.87     1332.65    127.56 o
   0  33   2     1689.85     1730.68    135.75 o
   1  33   2     4265.92     3984.09    176.03 o
   2  33   2     2339.72     2402.32    147.26 o
   3  33   2     6109.21     5998.06    150.94 o
   4  33   2      169.65      159.51     75.01 o
   5  33   2     5860.78     6048.75    230.44 o
   6  33   2        6.82      185.31    103.48 o
   7  33   2     1558.75     1487.65    247.09 o
  -7  34   2      171.61      386.63    135.71 o
  -6  34   2        8.03       16.58     94.44 o
  -5  34   2      939.45      968.06     93.82 o
  -4  34   2      981.42     1308.98     97.94 o
  -3  34   2      230.67      189.76    153.63 o
  -2  34   2       16.56      321.95    100.41 o
  -1  34   2       49.33      152.77     94.10 o
   0  34   2        6.24       34.74     87.68 o
   1  34   2      394.66      574.42    105.87 o
   2  34   2      357.89      438.16    103.50 o
   3  34   2       10.23      140.56     72.54 o
   4  34   2      411.39      452.91     92.87 o
   5  34   2      418.13      487.05    105.37 o
   6  34   2      409.56      408.29    113.65 o
  -6  35   2     1523.37     1664.22    128.69 o
  -5  35   2      141.30      205.84    115.20 o
  -4  35   2     6435.85     6690.80    182.32 o
  -3  35   2      947.43      800.61    207.40 o
  -2  35   2     4783.67     5172.71    203.42 o
  -1  35   2      234.22      247.66    179.23 o
   0  35   2     2322.56     2786.84    202.92 o
   1  35   2     2149.21     2277.06    151.53 o
   2  35   2     2006.89     2088.54    172.19 o
   3  35   2     3124.73     2982.67    124.81 o
   4  35   2      306.76      285.73     79.82 o
   5  35   2     2400.83     2331.13    153.90 o
   6  35   2       11.85     -172.83    180.51 o
  -6  36   2       40.10      131.87    135.71 o
  -5  36   2        0.61       32.85     80.04 o
  -4  36   2       48.89      468.95    208.91 o
  -3  36   2      103.68      -56.92    156.19 o
  -2  36   2      362.36      942.37    125.58 o
  -1  36   2       26.22      126.20     98.23 o
   0  36   2        0.10      104.04    114.58 o
   1  36   2        0.08      118.86     97.76 o
   2  36   2       50.96      184.68     98.09 o
   3  36   2        8.75       17.81     90.86 o
   4  36   2      209.02      210.13     82.98 o
   5  36   2        8.50      -43.24    100.85 o
  -5  37   2      182.96      302.41     99.96 o
  -4  37   2     4426.35     4627.97    203.71 o
  -3  37   2      115.03      -39.23     99.96 o
  -2  37   2     6336.58     6851.68    404.56 o
  -1  37   2       22.27       24.49     96.15 o
   0  37   2     2286.98     2540.92    165.97 o
   1  37   2     1184.34     1356.21    136.88 o
   2  37   2     2015.85     1989.35    154.41 o
   3  37   2     1934.43     2013.98    175.29 o
   4  37   2      569.10      533.04     94.56 o
  -4  38   2       12.85       94.60     94.34 o
  -3  38   2       14.98      -10.75    103.65 o
  -2  38   2       58.40      500.23    231.08 o
  -1  38   2       13.92       61.18    101.77 o
   0  38   2        1.11      281.56    213.80 o
   1  38   2      277.83      350.50    114.58 o
   2  38   2       13.03      122.10    107.00 o
   3  38   2       61.31      222.55     85.05 o
   4  38   2        8.26       -2.56    129.30 o
  -3  39   2        0.85      -56.33    134.43 o
  -2  39   2     2472.25     2559.26    177.26 o
  -1  39   2      448.82      330.53    118.08 o
   0  39   2     1904.54     2075.42    165.60 o
   1  39   2     1316.79     1646.09    180.51 o
   2  39   2     1035.15     1276.02    146.64 o
   3  39   2     1621.74     1901.80    139.62 o
  -1  40   2       26.65      -84.50    160.03 o
   0  40   2       21.39      181.70    116.11 o
   1  40   2      107.62       48.65    154.91 o
   2  40   2      349.30      376.39    161.31 o
 -12   1   3     3693.79     3733.05     75.83 o
 -11   1   3       61.80       73.07     31.61 o
 -10   1   3     5907.80     5596.74    108.25 o
  -9   1   3      290.37      288.25     45.14 o
  -8   1   3     5873.70     5607.24    101.63 o
  -7   1   3     4576.92     4355.33     82.98 o
  -6   1   3     8743.67     8356.63     80.56 o
  -5   1   3     5329.36     5209.39     51.39 o
  -4   1   3     2676.27     2631.06     31.77 o
  -3   1   3     4401.21     4205.62     35.76 o
  -2   1   3     2004.84     2102.74     24.22 o
  -1   1   3    20637.45    20818.37    120.89 o
   0   1   3      973.34     1047.59     20.62 o
   1   1   3     5339.20     5224.16     33.26 o
   2   1   3     3359.96     3451.62     23.31 o
   3   1   3    26827.26    26793.86    124.60 o
   4   1   3    21965.08    23066.63    120.27 o
   5   1   3     4185.74     3907.21     40.79 o
   6   1   3     7532.83     7490.43     84.60 o
   7   1   3      625.78      634.98     39.69 o
   8   1   3     5299.32     5125.34     87.17 o
   9   1   3     1810.80     1556.88     73.21 o
  10   1   3     6632.64     6307.41    109.78 o
  11   1   3      333.62      268.71     49.58 o
  12   1   3     2462.30     2699.54    113.04 o
 -12   2   3       53.05       72.81     69.66 o
 -11   2   3      556.62      652.30     70.77 o
 -10   2   3       39.99       34.52     31.26 o
  -9   2   3       55.75       12.31     38.77 o
  -8   2   3      252.35      310.76     59.77 o
  -7   2   3        3.80       24.43     31.40 o
  -6   2   3     6267.51     6629.84     71.22 o
  -5   2   3     2666.96     2752.53     34.26 o
  -4   2   3      112.53      114.92     14.21 o
  -3   2   3     2700.51     2935.46     32.06 o
  -2   2   3      110.21      124.91     10.84 o
  -1   2   3      454.07      526.54     14.56 o
   0   2   3     1264.76     1320.21     21.59 o
   1   2   3     3364.77     3688.41     29.24 o
   2   2   3      792.73      805.12     18.19 o
   3   2   3     6406.89     6835.64     41.57 o
   4   2   3     5149.43     5996.27     38.99 o
   5   2   3     1793.88     1790.09     24.19 o
   6   2   3       35.31       34.01     23.25 o
   7   2   3      674.06      652.88     65.60 o
   8   2   3     1161.69     1109.54     51.31 o
   9   2   3       25.81       24.78     34.60 o
  10   2   3       16.48      -44.77     38.64 o
  11   2   3       85.65       58.60     61.82 o
  12   2   3      246.35      222.09     66.11 o
 -12   3   3      653.18      670.72     68.42 o
 -11   3   3     1080.72     1091.41     66.94 o
 -10   3   3     2896.16     2949.05     85.02 o
  -9   3   3      126.91      113.68     34.01 o
  -8   3   3     4237.19     4212.73    100.89 o
  -7   3   3     5349.97     5411.21     79.30 o
  -6   3   3    10255.51     9959.68     88.59 o
  -5   3   3     2643.72     2377.05     38.71 o
  -4   3   3    11537.75    11651.98     71.54 o
  -3   3   3    15103.29    14773.71     75.36 o
  -2   3   3     9687.61     9931.09     52.93 o
  -1   3   3     1005.32     1338.95     22.40 o
   0   3   3      356.47      398.87     14.81 o
   1   3   3    22781.69    22977.28    120.80 o
   2   3   3    13238.13    13539.18     83.35 o
   3   3   3    39850.64    41605.77    171.14 o
   4   3   3     3842.27     3492.76     34.24 o
   5   3   3     3900.27     3754.60     34.92 o
   6   3   3     5369.04     5222.33     69.37 o
   7   3   3     1258.18     1117.12     49.89 o
   8   3   3    10613.03    10182.13    152.39 o
   9   3   3      107.89       58.79     44.59 o
  10   3   3     4356.70     4252.63    114.92 o
  11   3   3      551.89      727.71    113.59 o
  12   3   3     1841.10     1702.09    127.63 o
 -12   4   3       87.89       41.74     57.11 o
 -11   4   3      790.76      739.41     61.80 o
 -10   4   3      733.10      840.97     59.70 o
  -9   4   3     1314.27     1255.83     39.30 o
  -8   4   3       25.83       43.80     28.50 o
  -7   4   3     1153.32     1186.75     39.42 o
  -6   4   3      163.19      144.96     20.31 o
  -5   4   3        0.74       16.25     12.37 o
  -4   4   3      184.37      296.52     15.30 o
  -3   4   3     1537.31     1657.92     26.50 o
  -2   4   3    16661.90    18012.72    111.42 o
  -1   4   3    24450.11    26397.61    117.72 o
   0   4   3      349.75      458.30     15.98 o
   1   4   3     9699.29     9944.12    101.67 o
   2   4   3     1175.23     1210.69     19.78 o
   3   4   3     1148.46     1261.12     19.99 o
   4   4   3       13.68        8.24     11.57 o
   5   4   3      278.77      407.49     20.96 o
   6   4   3        0.19      -20.94     20.39 o
   7   4   3       17.68       22.00     39.99 o
   8   4   3      370.68      355.41     49.88 o
   9   4   3      299.64      238.40     48.98 o
  10   4   3       84.74       70.66     51.04 o
  11   4   3        0.66      -50.24     52.12 o
 -12   5   3     1471.49     1543.95     94.56 o
 -11   5   3      473.01      501.42     67.45 o
 -10   5   3     3858.85     3705.30     92.05 o
  -9   5   3        5.61       -7.38     39.04 o
  -8   5   3     9114.59     8706.90     86.76 o
  -7   5   3      529.07      517.96     29.68 o
  -6   5   3     3914.20     3797.59     44.77 o
  -5   5   3     8379.43     8108.65     50.10 o
  -4   5   3    12203.06    12283.50     64.32 o
  -3   5   3    23164.43    23248.43    122.79 o
  -2   5   3    11505.93    11683.89     69.91 o
  -1   5   3      104.29      115.76     21.52 o
   0   5   3       56.84       99.28     10.93 o
   1   5   3    11597.09    11602.27     98.76 o
   2   5   3     3398.91     3326.32     34.48 o
   3   5   3     7190.45     6638.18     48.88 o
   4   5   3     4666.41     4420.33     37.35 o
   5   5   3     4324.72     4226.77     41.80 o
   6   5   3     6262.86     6136.63     90.73 o
   7   5   3        6.19      -58.30     38.87 o
   8   5   3    13176.90    12554.65    172.95 o
   9   5   3        8.68      -33.01     41.30 o
  10   5   3     3475.58     3576.27    110.53 o
  11   5   3      709.97      838.79     81.72 o
 -12   6   3        5.62       17.09    101.78 o
 -11   6   3      775.51      920.17     77.97 o
 -10   6   3     1213.57     1100.24     76.73 o
  -9   6   3     2663.35     2789.78     95.96 o
  -8   6   3       80.45       84.86     39.99 o
  -7   6   3     2766.91     2681.66     66.91 o
  -6   6   3     3308.37     3443.84     39.43 o
  -5   6   3      986.08     1006.16     20.88 o
  -4   6   3      285.73      304.61     13.47 o
  -3   6   3      866.62      968.24     22.55 o
  -2   6   3     1019.31     1158.83     23.03 o
  -1   6   3     2029.24     2120.58     26.46 o
   0   6   3      292.80      354.71     17.27 o
   1   6   3      119.34      172.79     14.10 o
   2   6   3     5423.30     5625.03     46.61 o
   3   6   3       70.83      117.03     14.14 o
   4   6   3      392.68      528.99     22.54 o
   5   6   3      710.66      747.84     20.27 o
   6   6   3        2.62      -10.65     30.29 o
   7   6   3      179.41      152.70     45.45 o
   8   6   3       66.05       47.53     43.95 o
   9   6   3      739.40      834.40     62.72 o
  10   6   3        8.27       66.70     51.18 o
  11   6   3       65.09       36.37     65.60 o
 -12   7   3     1690.48     1630.94    123.67 o
 -11   7   3       35.36       23.80     59.18 o
 -10   7   3     5243.12     5558.05    133.87 o
  -9   7   3      143.68      188.28     53.42 o
  -8   7   3     4388.95     4258.05    108.04 o
  -7   7   3      899.96      744.17     93.69 o
  -6   7   3     5664.30     5525.75     61.60 o
  -5   7   3    12248.07    12490.84     83.34 o
  -4   7   3    15057.71    15540.29     85.70 o
  -3   7   3    19187.98    19232.28    114.72 o
  -2   7   3      136.02      129.15     12.38 o
  -1   7   3    48021.21    48898.77    235.74 o
   0   7   3     2337.59     2499.42     37.50 o
   1   7   3    19514.74    19615.52    115.51 o
   2   7   3      223.69      322.54     16.54 o
   3   7   3     9173.28     8989.52     66.39 o
   4   7   3     5319.08     5267.62     53.94 o
   5   7   3     9975.79     9681.01     85.33 o
   6   7   3     7214.76     7366.74     91.00 o
   7   7   3     3946.42     3774.70     97.04 o
   8   7   3     2191.63     2321.93     84.87 o
   9   7   3      567.82      540.93     58.87 o
  10   7   3     3362.97     3290.00    105.70 o
  11   7   3      571.18      622.01     90.78 o
 -12   8   3      205.06      321.64     93.67 o
 -11   8   3       14.22       82.31     61.30 o
 -10   8   3      212.64      190.10     60.05 o
  -9   8   3     1624.28     1765.06    128.46 o
  -8   8   3      135.83      179.48     46.75 o
  -7   8   3     1694.23     1670.47     56.02 o
  -6   8   3      273.51      256.48     34.49 o
  -5   8   3     4408.86     4534.19     55.61 o
  -4   8   3      349.96      382.46     24.11 o
  -3   8   3      362.60      484.08     18.99 o
  -2   8   3     6796.16     7174.91     55.75 o
  -1   8   3     1273.91     1342.95     23.94 o
   0   8   3      339.76      310.95     14.90 o
   1   8   3      300.08      437.23     19.33 o
   2   8   3     4741.01     4558.02     43.85 o
   3   8   3     3099.39     3323.17     41.39 o
   4   8   3     7932.82     8563.43     65.15 o
   5   8   3       83.97       77.60     21.03 o
   6   8   3       20.26        8.18     20.46 o
   7   8   3     1120.25     1157.93     65.03 o
   8   8   3        4.58      -26.85     41.35 o
   9   8   3     1072.37     1128.84     78.54 o
  10   8   3       62.25       53.43     50.37 o
  11   8   3      119.79      128.54     60.05 o
 -12   9   3     3118.33     3244.57    159.84 o
 -11   9   3      174.67      150.27     65.63 o
 -10   9   3     3897.67     3931.70    117.54 o
  -9   9   3      108.00       14.42     87.73 o
  -8   9   3     6482.29     6787.53    117.43 o
  -7   9   3     1450.82     1434.52     54.99 o
  -6   9   3     6657.04     6385.38     78.08 o
  -5   9   3     6534.73     6740.25     72.00 o
  -4   9   3    26403.17    27257.95    204.17 o
  -3   9   3    11738.28    11579.69     85.11 o
  -2   9   3    11550.37    12206.58     78.26 o
  -1   9   3    24317.72    23504.25    166.92 o
   0   9   3     1385.02     1517.81     32.09 o
   1   9   3    18385.06    18079.96    110.71 o
   2   9   3     3811.43     3852.73     41.52 o
   3   9   3    21508.38    22691.91    129.09 o
   4   9   3     4473.55     4015.75     45.71 o
   5   9   3    11081.83    10987.94     87.80 o
   6   9   3     2198.38     2119.44     51.20 o
   7   9   3     7428.83     7003.42    124.77 o
   8   9   3     2853.99     2746.15     90.76 o
   9   9   3       49.47       75.31     59.50 o
  10   9   3     1761.61     1762.89    111.65 o
  11   9   3      558.90      596.08    113.34 o
 -11  10   3     1453.21     1573.01    122.11 o
 -10  10   3      317.01      260.99     61.60 o
  -9  10   3     4819.88     4381.39    103.92 o
  -8  10   3     1311.01     1359.63    110.32 o
  -7  10   3        8.23      -20.53     35.11 o
  -6  10   3     1484.63     1500.07     48.26 o
  -5  10   3     3824.71     3874.02     57.31 o
  -4  10   3     5104.62     5585.02     68.36 o
  -3  10   3     2122.04     2351.05     39.52 o
  -2  10   3    10291.79    10546.42     69.02 o
  -1  10   3      476.42      543.85     20.30 o
   0  10   3     2365.67     2173.62     34.53 o
   1  10   3     2602.86     2568.90     39.39 o
   2  10   3     1670.00     1589.09     33.92 o
   3  10   3     3512.80     3490.93     44.31 o
   4  10   3        8.64        9.83     16.98 o
   5  10   3        3.34       10.11     22.30 o
   6  10   3        1.01      -16.32     26.60 o
   7  10   3     4658.23     4654.61    106.32 o
   8  10   3       88.20       74.61     43.33 o
   9  10   3      533.56      520.19     60.18 o
  10  10   3        3.60       23.91     51.66 o
  11  10   3      133.70      163.17     63.10 o
 -11  11   3      850.41      876.08     79.75 o
 -10  11   3     3628.63     3628.53    116.53 o
  -9  11   3     1121.67      982.24     63.76 o
  -8  11   3     6931.33     6592.99    117.60 o
  -7  11   3      119.28      129.17     39.93 o
  -6  11   3     7490.09     7330.61     92.85 o
  -5  11   3     2408.77     2320.96     66.46 o
  -4  11   3     2053.41     1818.48     46.13 o
  -3  11   3    12780.40    12866.39    113.92 o
  -2  11   3    16312.16    17273.83    161.59 o
  -1  11   3    38403.04    39530.81    304.38 o
   0  11   3        1.25        1.16     14.34 o
   1  11   3    30736.35    31134.35    239.68 o
   2  11   3     2485.38     2338.25     37.43 o
   3  11   3     7578.87     7319.08     63.65 o
   4  11   3      279.34      282.58     21.18 o
   5  11   3     7049.97     6908.26     65.86 o
   6  11   3      585.42      554.17     36.23 o
   7  11   3       27.56       28.07     43.10 o
   8  11   3     4263.75     4298.65    106.01 o
   9  11   3      367.71      295.37     55.33 o
  10  11   3     1741.70     1815.49     91.37 o
  11  11   3      150.79      146.23     62.32 o
 -11  12   3      493.13      493.81    153.81 o
 -10  12   3       54.34      156.46     60.96 o
  -9  12   3     1548.16     1613.66     74.84 o
  -8  12   3      306.83      406.06     73.73 o
  -7  12   3     1984.41     2034.68     66.59 o
  -6  12   3       24.46       -3.22     30.14 o
  -5  12   3     1046.03     1014.14     42.08 o
  -4  12   3     1342.82     1352.96     38.92 o
  -3  12   3     6702.37     7158.04     91.04 o
  -2  12   3    17465.95    17838.75    195.49 o
  -1  12   3       34.79       31.40     13.78 o
   0  12   3    11035.81    11184.22    100.27 o
   1  12   3     7496.16     8384.19     88.68 o
   2  12   3      475.23      410.98     20.92 o
   3  12   3     6282.92     6580.12     61.15 o
   4  12   3      206.22      210.77     21.94 o
   5  12   3      763.16      890.33     31.85 o
   6  12   3      314.02      332.07     33.34 o
   7  12   3       89.32      103.61     37.78 o
   8  12   3      108.01       26.03     42.35 o
   9  12   3     3347.46     3228.35    115.07 o
  10  12   3      156.14      129.13     57.40 o
  11  12   3       21.01       17.67     60.91 o
 -11  13   3        7.92      -31.57     63.61 o
 -10  13   3     4219.00     4212.97    109.06 o
  -9  13   3       88.94       -0.90     48.03 o
  -8  13   3     2122.43     2147.68     80.87 o
  -7  13   3      228.84      283.08     41.73 o
  -6  13   3     4788.46     4645.00     72.72 o
  -5  13   3     5285.30     5036.86     74.63 o
  -4  13   3     1349.43     1304.42     59.35 o
  -3  13   3     9717.57     9748.29     83.43 o
  -2  13   3    11041.06    11397.54    140.80 o
  -1  13   3    17701.26    17153.61    145.83 o
   0  13   3     1496.98     1545.93     42.10 o
   1  13   3    10270.87    10491.72    157.62 o
   2  13   3       73.14        4.47     15.93 o
   3  13   3     7493.93     6839.69     63.66 o
   4  13   3     2285.96     2307.63     43.37 o
   5  13   3     1583.84     1501.29     40.33 o
   6  13   3     7402.74     7314.08     87.63 o
   7  13   3       75.01       59.03     38.35 o
   8  13   3     1123.54     1169.74     67.34 o
   9  13   3       56.15      123.06     51.47 o
  10  13   3     4276.11     4169.67    120.66 o
  11  13   3     1141.40     1150.05     87.34 o
 -11  14   3      542.35      513.55     79.15 o
 -10  14   3      222.00      155.44     55.70 o
  -9  14   3      158.14      282.29     66.15 o
  -8  14   3      725.71      642.91     46.17 o
  -7  14   3     1606.74     1695.15     62.62 o
  -6  14   3     1027.63      926.56     43.26 o
  -5  14   3     3564.42     3380.00     75.44 o
  -4  14   3      612.71      545.34     32.00 o
  -3  14   3      643.72      631.59     33.66 o
  -2  14   3     7403.99     7293.79     98.93 o
  -1  14   3      620.42      709.31     65.49 o
   0  14   3    13879.97    13859.38    139.86 o
   1  14   3     6166.62     6481.95     80.44 o
   2  14   3     2529.04     2473.46     39.35 o
   3  14   3     1948.43     1963.79     39.41 o
   4  14   3     2676.43     2594.57     44.03 o
   5  14   3     1136.36     1192.17     39.89 o
   6  14   3      208.14      285.92     51.34 o
   7  14   3      600.35      660.88     40.38 o
   8  14   3      330.56      239.55     52.24 o
   9  14   3     3600.03     3530.76    108.64 o
  10  14   3      281.25      217.80     60.18 o
  11  14   3      149.82       87.95     83.07 o
 -11  15   3      362.25      368.09     73.87 o
 -10  15   3      946.34      965.83     69.70 o
  -9  15   3      766.32      848.47     66.71 o
  -8  15   3     2409.56     2456.24     69.92 o
  -7  15   3      822.29      867.08     49.35 o
  -6  15   3    10159.64     9918.71    115.09 o
  -5  15   3     3491.50     3386.10     99.85 o
  -4  15   3      786.94      747.63     34.45 o
  -3  15   3     9707.59     9440.86    101.05 o
  -2  15   3      943.45      931.20     47.08 o
  -1  15   3    13130.81    12926.25    144.98 o
   0  15   3     1166.59     1205.24     40.18 o
   1  15   3     5976.36     5576.25     76.13 o
   2  15   3     5034.79     4778.16     64.42 o
   3  15   3     1592.25     1528.56     37.17 o
   4  15   3     3634.26     3607.06     54.24 o
   5  15   3     4611.74     4529.10     63.80 o
   6  15   3    14591.96    14192.44    125.87 o
   7  15   3     2567.10     2528.12     61.79 o
   8  15   3     2438.26     2494.72     90.22 o
   9  15   3       54.37       89.39     53.77 o
  10  15   3     1562.61     1423.53    150.90 o
  11  15   3       75.33       58.95     63.89 o
 -11  16   3     1706.61     1843.26    107.11 o
 -10  16   3        0.63       25.99     53.13 o
  -9  16   3     1695.01     1874.75    104.77 o
  -8  16   3      127.81      154.92     55.18 o
  -7  16   3     1460.49     1572.47     59.49 o
  -6  16   3      331.40      362.03     43.48 o
  -5  16   3     2524.88     2342.76     65.96 o
  -4  16   3      343.53      267.51     57.35 o
  -3  16   3      192.67      244.83     57.95 o
  -2  16   3    11553.41    11734.17    134.92 o
  -1  16   3      931.47     1034.70     40.24 o
   0  16   3    17109.83    16945.47    170.50 o
   1  16   3      571.43      594.19     34.66 o
   2  16   3     1172.37     1134.82     39.09 o
   3  16   3     1648.00     1796.12     40.45 o
   4  16   3     4466.82     4327.21     58.89 o
   5  16   3       92.71      132.69     29.15 o
   6  16   3     3520.76     3590.29     68.40 o
   7  16   3     3100.58     3100.64     65.94 o
   8  16   3      170.31      138.71     52.61 o
   9  16   3     3429.38     3500.03    108.58 o
  10  16   3       19.66       38.29     57.68 o
  11  16   3      354.59      223.76     90.16 o
 -11  17   3      370.03      478.42    104.31 o
 -10  17   3     1444.63     1575.07    100.00 o
  -9  17   3      302.42      258.44     69.69 o
  -8  17   3     3662.72     3396.09     91.24 o
  -7  17   3     1272.68     1288.29     64.29 o
  -6  17   3     1636.77     1634.72     80.75 o
  -5  17   3     4350.84     3993.74    260.53 o
  -4  17   3     1245.26     1351.66    193.96 o
  -3  17   3     7754.34     7790.75    153.71 o
  -2  17   3     1000.10     1006.30     89.02 o
  -1  17   3     7963.06     7775.24    112.07 o
   0  17   3     1365.05     1460.30     85.10 o
   1  17   3     9746.74     9289.49    127.91 o
   2  17   3      294.88      298.96     43.90 o
   3  17   3     7083.50     6880.84     77.55 o
   4  17   3      440.77      465.44     30.74 o
   5  17   3        4.78       19.15     29.55 o
   6  17   3    10844.44    10414.95    107.67 o
   7  17   3     2099.23     2103.48     64.86 o
   8  17   3     1081.90     1238.10    159.96 o
   9  17   3       16.41       13.02     50.12 o
  10  17   3      669.59      721.05    130.73 o
 -11  18   3     1822.45     1885.19    151.05 o
 -10  18   3        2.42      -74.30     88.04 o
  -9  18   3     2288.97     2237.83    106.50 o
  -8  18   3       14.35      -22.92     51.93 o
  -7  18   3     1183.16     1394.54     82.66 o
  -6  18   3      495.28      585.64     71.71 o
  -5  18   3     3771.45     3738.55    134.52 o
  -4  18   3     4387.96     4068.21    131.44 o
  -3  18   3      974.38     1088.33     79.04 o
  -2  18   3     8508.00     8084.69    157.53 o
  -1  18   3     2090.81     2171.41     52.75 o
   0  18   3    11378.78    10787.03    132.12 o
   1  18   3       60.67      107.98     42.09 o
   2  18   3     5377.00     5446.56    138.28 o
   3  18   3     1419.35     1365.08     51.16 o
   4  18   3     4653.01     4425.39     88.27 o
   5  18   3        8.24        1.31     31.77 o
   6  18   3     1825.50     1843.61     62.19 o
   7  18   3     1114.27     1169.67     53.53 o
   8  18   3        0.28       -4.09     48.64 o
   9  18   3     1063.21     1153.26     76.04 o
  10  18   3       61.31       81.40     61.32 o
 -10  19   3     1583.44     1694.41    309.18 o
  -9  19   3        4.93      161.33     91.84 o
  -8  19   3     4676.94     4361.49    123.45 o
  -7  19   3      213.05      127.38     62.20 o
  -6  19   3     3763.84     3642.68    132.82 o
  -5  19   3      539.59      533.42     82.56 o
  -4  19   3      159.63      106.69    115.22 o
  -3  19   3     2769.01     2749.61    110.67 o
  -2  19   3      124.55      111.90     47.19 o
  -1  19   3     1595.94     1398.56     63.19 o
   0  19   3     2130.75     2277.60     71.52 o
   1  19   3    12431.97    12057.50    154.19 o
   2  19   3      338.50      303.34    111.38 o
   3  19   3     2730.59     2621.62     78.28 o
   4  19   3      880.29      864.97     56.65 o
   5  19   3       22.06        6.22     53.88 o
   6  19   3     6259.39     6261.46    103.68 o
   7  19   3        1.08      -33.73     43.61 o
   8  19   3     3050.91     3132.55     99.78 o
   9  19   3      395.72      493.20     64.52 o
  10  19   3     2195.40     2418.71    106.16 o
 -10  20   3       93.13      119.16     98.60 o
  -9  20   3     2239.02     2199.27    146.00 o
  -8  20   3      256.56      321.93     94.59 o
  -7  20   3     6373.41     5993.08    137.85 o
  -6  20   3     2730.48     2780.49    153.63 o
  -5  20   3     4300.15     4029.42    138.54 o
  -4  20   3     1006.81     1095.59    169.63 o
  -3  20   3     2725.19     2630.81    114.38 o
  -2  20   3     8788.61     8469.89    136.14 o
  -1  20   3      621.88      661.63     79.26 o
   0  20   3     7064.99     6613.10    112.40 o
   1  20   3      249.29      313.03     51.74 o
   2  20   3     4632.53     4584.02    197.16 o
   3  20   3       69.26       78.61     42.72 o
   4  20   3     1404.19     1529.48     69.46 o
   5  20   3     5787.04     5338.71    122.56 o
   6  20   3     3368.36     3431.22    132.51 o
   7  20   3     2739.85     2894.87    103.53 o
   8  20   3      182.78      117.37     64.26 o
   9  20   3     2141.50     1915.25    168.99 o
  10  20   3       19.57       21.76    111.38 o
 -10  21   3       62.59     -117.76     95.14 o
  -9  21   3      140.38      185.23     98.93 o
  -8  21   3     2132.00     2264.59    104.48 o
  -7  21   3      167.39      102.79     93.63 o
  -6  21   3     1770.47     1656.20    124.18 o
  -5  21   3      901.96      713.88     86.39 o
  -4  21   3       28.32     -107.43     72.41 o
  -3  21   3     2910.39     2770.63     96.73 o
  -2  21   3        1.98      -61.88     49.37 o
  -1  21   3     1504.84     1323.48     98.07 o
   0  21   3     3230.20     3327.13     86.65 o
   1  21   3     5987.64     5729.55    113.70 o
   2  21   3     1366.80     1500.50    103.20 o
   3  21   3     3322.82     3127.53     86.36 o
   4  21   3     2767.82     2591.83     86.34 o
   5  21   3      807.53      804.46     68.95 o
   6  21   3     5936.84     5962.61    132.33 o
   7  21   3       57.98       34.43     57.17 o
   8  21   3     1866.97     1872.39    144.67 o
   9  21   3       25.18       32.01     96.02 o
  10  21   3      764.12      485.21    142.11 o
 -10  22   3      408.48      588.55    138.27 o
  -9  22   3     1101.34     1342.78     91.02 o
  -8  22   3       96.74       15.44     63.89 o
  -7  22   3     3681.58     3518.35    119.12 o
  -6  22   3     1957.20     1950.69    112.97 o
  -5  22   3     4772.17     4436.06    145.16 o
  -4  22   3     5418.50     5189.74    153.94 o
  -3  22   3      362.03      259.48     60.35 o
  -2  22   3     3713.96     3712.82    101.20 o
  -1  22   3      296.88      307.68     75.93 o
   0  22   3     4708.41     4599.45    149.16 o
   1  22   3      137.67      239.21     62.72 o
   2  22   3     6595.22     6370.41    168.61 o
   3  22   3       72.51       92.26     59.84 o
   4  22   3     1754.35     1763.78     75.44 o
   5  22   3     1857.31     1770.93    107.64 o
   6  22   3       36.87      -13.16     53.91 o
   7  22   3     5947.56     5777.97    137.17 o
   8  22   3       26.37       38.74     62.68 o
   9  22   3     1765.46     1656.64    163.87 o
  10  22   3       48.58        8.96    104.98 o
 -10  23   3      431.38      385.55    115.93 o
  -9  23   3      167.20      114.83     69.51 o
  -8  23   3      886.15      911.65    126.16 o
  -7  23   3      275.45      195.70     71.44 o
  -6  23   3     3108.02     3035.14    133.81 o
  -5  23   3      106.87      111.20     76.15 o
  -4  23   3        2.94      -54.77     57.97 o
  -3  23   3     1420.69     1383.52     81.40 o
  -2  23   3        4.19      -62.26     53.31 o
  -1  23   3     4425.04     4187.56    241.33 o
   0  23   3        6.86      -30.41     70.96 o
   1  23   3     3979.83     3712.55    102.35 o
   2  23   3      572.07      612.18     89.66 o
   3  23   3      781.33      938.37     77.63 o
   4  23   3      940.78      911.74     84.45 o
   5  23   3     1467.44     1431.40     91.15 o
   6  23   3     7325.58     6704.00    144.69 o
   7  23   3       11.44       10.76     62.30 o
   8  23   3     1151.79     1136.81     96.15 o
   9  23   3      284.13      167.71    107.54 o
 -10  24   3      166.73        0.00    142.11 o
  -9  24   3     3131.53     3310.22    124.81 o
  -8  24   3       11.93      -17.68     95.60 o
  -7  24   3     5204.94     5222.04    140.00 o
  -6  24   3       95.93       25.97     99.22 o
  -5  24   3     3840.28     3875.35    218.92 o
  -4  24   3     1612.00     1714.50     91.79 o
  -3  24   3      325.83      235.12     63.30 o
  -2  24   3     2990.04     3077.82    103.37 o
  -1  24   3     3338.31     3220.93    141.63 o
   0  24   3     3419.45     3096.52    140.00 o
   1  24   3      194.97      282.11     62.17 o
   2  24   3     4325.75     4244.89    155.01 o
   3  24   3      780.75      800.69     76.57 o
   4  24   3     6090.75     6011.05    123.35 o
   5  24   3     1001.36     1103.42     85.74 o
   6  24   3       18.93       72.04     58.50 o
   7  24   3     5001.96     4962.72    134.59 o
   8  24   3       51.43       82.16     68.89 o
   9  24   3     1627.22     1412.11    163.87 o
  -9  25   3       78.62      125.11     73.85 o
  -8  25   3     1565.13     1377.49    112.85 o
  -7  25   3       10.73       44.30     70.33 o
  -6  25   3      718.59      559.55     89.91 o
  -5  25   3      616.29      570.42     85.87 o
  -4  25   3      812.26      777.22    109.26 o
  -3  25   3      937.97      930.55     75.79 o
  -2  25   3      903.96      814.82    165.79 o
  -1  25   3     6288.92     6127.27    182.05 o
   0  25   3      233.44      208.61     84.86 o
   1  25   3     2101.70     2088.86     94.42 o
   2  25   3       43.78       86.17     79.81 o
   3  25   3      750.90      820.30     76.45 o
   4  25   3     1645.60     1745.91     91.19 o
   5  25   3      148.88      171.48     59.76 o
   6  25   3      264.72      386.52     99.85 o
   7  25   3      178.14      160.01     61.95 o
   8  25   3      314.62      307.04    138.91 o
   9  25   3       96.44       75.53    107.54 o
  -9  26   3     2601.36     2753.64    123.60 o
  -8  26   3        1.69        4.98     93.58 o
  -7  26   3     4275.25     4231.44    134.98 o
  -6  26   3     2033.05     2074.16    125.05 o
  -5  26   3     2353.85     2313.05    101.93 o
  -4  26   3     1563.25     1732.89     92.16 o
  -3  26   3     2543.27     2577.30    101.06 o
  -2  26   3     2608.33     2399.66    136.19 o
  -1  26   3     2691.66     2895.89    163.23 o
   0  26   3     7608.68     6994.83    195.05 o
   1  26   3      193.68      319.00     89.57 o
   2  26   3     2256.85     2212.23    130.81 o
   3  26   3     2148.35     2068.75     97.64 o
   4  26   3     6819.46     6447.22    141.40 o
   5  26   3     5937.76     5594.76    135.21 o
   6  26   3     2129.95     2076.82     99.20 o
   7  26   3      419.47      529.27    103.08 o
   8  26   3      239.24      196.84     76.92 o
   9  26   3     1084.96     1263.60    165.15 o
  -9  27   3      110.08       55.05     88.55 o
  -8  27   3     1842.68     1685.81    105.05 o
  -7  27   3       15.85      123.01     71.51 o
  -6  27   3      163.43      281.27     82.77 o
  -5  27   3      784.60      906.48     81.11 o
  -4  27   3     1828.94     1846.95    127.75 o
  -3  27   3     2276.17     2258.73     98.34 o
  -2  27   3        0.67      -38.70    133.15 o
  -1  27   3     2312.65     2327.29    134.30 o
   0  27   3     1137.73     1218.56    109.44 o
   1  27   3     5961.44     5718.96    177.87 o
   2  27   3       41.31      125.92     77.64 o
   3  27   3      915.99     1131.75     86.61 o
   4  27   3      506.74      606.31     73.02 o
   5  27   3      387.13      482.66     71.10 o
   6  27   3      745.03      769.97     79.12 o
   7  27   3      657.83      739.71     96.33 o
   8  27   3      996.64      930.14    106.26 o
  -8  28   3      159.44       30.24    112.97 o
  -7  28   3     4627.25     4474.55    138.62 o
  -6  28   3     1138.95     1221.09     89.86 o
  -5  28   3     1768.05     1682.84     96.62 o
  -4  28   3     2349.08     2527.78    106.70 o
  -3  28   3      646.51      631.45     71.86 o
  -2  28   3     4660.95     4797.83    170.60 o
  -1  28   3      113.10       27.26     79.11 o
   0  28   3     9846.75     9271.30    380.23 o
   1  28   3      275.10      409.53     90.90 o
   2  28   3     3860.06     3641.54    152.60 o
   3  28   3     1543.65     1664.23     92.94 o
   4  28   3     2296.97     2276.67    105.87 o
   5  28   3     3803.70     3905.63    123.50 o
   6  28   3      809.14      864.74     83.26 o
   7  28   3     1328.83     1332.54     93.89 o
   8  28   3      113.82      -23.63     77.99 o
  -8  29   3      532.01      550.89     88.51 o
  -7  29   3       34.97      -15.79     63.07 o
  -6  29   3     1192.78     1276.26    142.40 o
  -5  29   3      293.69      248.68     70.42 o
  -4  29   3       56.63      151.59     64.83 o
  -3  29   3     4795.47     4713.69    125.62 o
  -2  29   3       31.69      127.60    112.02 o
  -1  29   3      300.24      272.74     88.18 o
   0  29   3      223.52      503.80     92.28 o
   1  29   3     1586.38     1583.25    120.39 o
   2  29   3      356.58      353.97     88.95 o
   3  29   3     1158.82     1241.69    133.95 o
   4  29   3       54.41      149.78     88.90 o
   5  29   3      141.07       86.17    104.98 o
   6  29   3      274.42      318.50    100.12 o
   7  29   3      296.92      239.90    101.21 o
   8  29   3      613.04      752.52    107.54 o
  -8  30   3       89.85      236.51     78.49 o
  -7  30   3     2641.12     2670.06    117.16 o
  -6  30   3     1073.07     1157.20     93.48 o
  -5  30   3     3378.72     3121.99    118.75 o
  -4  30   3     1449.54     1493.24     93.31 o
  -3  30   3     1013.29     1069.87     82.73 o
  -2  30   3     4547.72     4362.91    263.73 o
  -1  30   3      400.24      156.02    114.58 o
   0  30   3     1745.01     1843.91    129.37 o
   1  30   3      268.20      326.55     91.38 o
   2  30   3     3600.57     3392.35    156.49 o
   3  30   3     1629.50     1858.18    100.44 o
   4  30   3     3111.95     3103.76    144.96 o
   5  30   3     1717.39     1975.29    134.99 o
   6  30   3     1153.99     1159.94     91.51 o
   7  30   3     4047.85     4277.53    141.01 o
   8  30   3       19.03       -6.40    130.59 o
  -8  31   3      225.19       58.79    156.83 o
  -7  31   3        3.72      106.35     67.69 o
  -6  31   3       74.46       63.09    118.81 o
  -5  31   3       93.71      191.40     76.50 o
  -4  31   3      200.49      320.13     71.75 o
  -3  31   3      948.07     1080.67     84.70 o
  -2  31   3      272.31      348.45     95.93 o
  -1  31   3     1053.40     1099.29    116.40 o
   0  31   3        5.29        0.40     81.74 o
   1  31   3     1641.06     1806.72    131.23 o
   2  31   3       78.37       41.06     84.97 o
   3  31   3      448.98      400.09     76.04 o
   4  31   3      803.81      807.24    109.20 o
   5  31   3       49.84      -46.92     90.90 o
   6  31   3      180.96      110.41     92.57 o
   7  31   3      553.78      732.43    118.61 o
  -7  32   3     1411.72     1462.39     96.09 o
  -6  32   3      708.93      719.52     98.98 o
  -5  32   3      974.90     1139.04    245.84 o
  -4  32   3     5487.80     5275.91    145.20 o
  -3  32   3     2684.13     2478.95    152.93 o
  -2  32   3     2448.59     2138.05    145.95 o
  -1  32   3        3.63       40.31     89.13 o
   0  32   3     4050.64     4098.59    174.46 o
   1  32   3      367.75      547.83    104.09 o
   2  32   3     3079.29     3034.99    156.94 o
   3  32   3     1393.90     1417.84     97.13 o
   4  32   3     2207.09     2296.76    158.75 o
   5  32   3     1561.43     1747.50    131.07 o
   6  32   3      603.12      714.43    115.09 o
   7  32   3     3950.89     4169.76    314.94 o
  -7  33   3      293.52      482.65    147.23 o
  -6  33   3       31.31        8.90     76.06 o
  -5  33   3      365.07      491.21     93.45 o
  -4  33   3      363.79      377.48     77.93 o
  -3  33   3      722.85      826.53    305.34 o
  -2  33   3      212.46      154.56    154.27 o
  -1  33   3      465.33      580.77    108.61 o
   0  33   3      137.32      281.57     99.27 o
   1  33   3        1.88       52.41     88.75 o
   2  33   3      399.50      432.09    101.77 o
   3  33   3       52.10       74.96     71.72 o
   4  33   3      858.82      914.31    114.70 o
   5  33   3      275.69      390.56    125.46 o
   6  33   3      365.06      441.86    113.41 o
  -6  34   3      527.26      609.26    103.17 o
  -5  34   3     1468.89     1709.10    108.47 o
  -4  34   3     2416.10     2683.14    151.24 o
  -3  34   3      582.93      691.80    197.80 o
  -2  34   3     4648.05     4421.85    188.27 o
  -1  34   3      253.73      311.83    143.39 o
   0  34   3     2706.97     2524.55    154.77 o
   1  34   3      454.79      371.68    104.09 o
   2  34   3     2385.82     2515.08    155.83 o
   3  34   3     1505.99     1562.92    102.04 o
   4  34   3      589.57      619.64    181.79 o
   5  34   3     2520.91     2840.83    158.45 o
   6  34   3     2148.36     2322.37    265.01 o
  -6  35   3       92.25      385.35    142.11 o
  -5  35   3       65.54       -4.62     75.39 o
  -4  35   3      360.14      409.09    129.59 o
  -3  35   3     1308.27     1229.49    168.35 o
  -2  35   3       12.46       59.81    153.63 o
  -1  35   3      110.82      194.45     99.51 o
   0  35   3        2.02       29.03    163.87 o
   1  35   3        0.26       40.46    100.50 o
   2  35   3      229.65      404.74    174.11 o
   3  35   3      315.51      349.29     82.65 o
   4  35   3      364.96      338.49    107.05 o
   5  35   3       47.59      351.06    243.89 o
  -5  36   3     2011.56     2082.49    147.97 o
  -4  36   3      859.13      962.44    261.55 o
  -3  36   3      359.43      296.49    110.25 o
  -2  36   3     4381.87     4326.55    194.00 o
  -1  36   3       10.01       91.84    169.63 o
   0  36   3     4534.68     4487.32    194.96 o
   1  36   3      377.43      242.34    102.19 o
   2  36   3     6333.70     6048.79    217.00 o
   3  36   3      164.73      230.49     81.56 o
   4  36   3     1516.65     1665.92    139.19 o
   5  36   3     1074.83      953.78    224.04 o
  -5  37   3      434.92      599.16    145.95 o
  -4  37   3      767.54      912.38     97.65 o
  -3  37   3       86.02       14.09    105.44 o
  -2  37   3       31.08      209.38    108.57 o
  -1  37   3       51.02       45.77     97.94 o
   0  37   3      116.71      251.00    105.23 o
   1  37   3      100.79      284.92    108.62 o
   2  37   3       89.95      467.75    115.49 o
   3  37   3      339.14      503.96     89.56 o
   4  37   3       71.05       33.35    118.42 o
  -4  38   3      807.18      985.79    149.79 o
  -3  38   3      369.80      598.20    151.71 o
  -2  38   3     5233.66     5395.18    320.06 o
  -1  38   3       77.20      -11.59     98.74 o
   0  38   3     2099.68     2197.50    164.76 o
   1  38   3      157.55        8.01    103.30 o
   2  38   3     3482.72     3490.67    186.57 o
   3  38   3     2203.13     2099.64    150.00 o
  -2  39   3      317.74      570.34    129.22 o
  -1  39   3      335.68      332.38    136.99 o
   0  39   3       88.83       87.70    110.44 o
   1  39   3      144.07      239.72    154.27 o
   2  39   3      171.70      143.39    152.35 o
   3  39   3        0.12       66.57    135.71 o
  -1  40   3      241.10       81.94    170.27 o
   0  40   3     2218.65     2129.05    250.93 o
   1  40   3      147.91      112.66    165.15 o
 -12   0   4      376.04      388.51     93.67 o
 -11   0   4     2207.48     2257.85    136.58 o
 -10   0   4     2431.47     2373.64    116.99 o
  -9   0   4     3738.96     3640.29    126.26 o
  -8   0   4     3439.56     3343.11    174.11 o
  -7   0   4      101.73       34.53     69.13 o
  -6   0   4     6816.94     6576.70    131.55 o
  -5   0   4      652.83      767.47     43.89 o
  -4   0   4    14161.50    13680.40    107.38 o
  -3   0   4    10643.89    10793.55     90.69 o
  -2   0   4     6592.86     6665.76     66.20 o
  -1   0   4    17831.37    17557.28    143.03 o
   0   0   4     6609.63     6664.23     63.95 o
   1   0   4    11419.64    11003.16     78.58 o
   2   0   4       20.38       13.46     11.19 o
   3   0   4    10045.23     9508.28     73.48 o
   4   0   4     8707.02     9165.09    108.38 o
   5   0   4     7707.92     7441.58    122.52 o
   6   0   4     2949.16     3054.61     90.58 o
   7   0   4     2891.82     2684.14     92.57 o
   8   0   4     4828.04     4749.39    120.91 o
   9   0   4     1742.13     1854.45     94.04 o
  10   0   4     2107.36     2171.83    120.34 o
  11   0   4        1.01       58.71     62.74 o
 -12   1   4       80.20       79.70     74.38 o
 -11   1   4       13.17       47.08     36.13 o
 -10   1   4        5.84       -3.79     34.40 o
  -9   1   4      129.37      137.60     44.01 o
  -8   1   4       66.97       69.33     41.74 o
  -7   1   4       15.53       -1.37     37.50 o
  -6   1   4      126.60      164.32     28.46 o
  -5   1   4        2.78        7.19     15.77 o
  -4   1   4     1401.70     1593.76     25.74 o
  -3   1   4     3501.11     3666.27     37.15 o
  -2   1   4        5.58       -0.89     12.00 o
  -1   1   4     1036.12     1166.60     21.80 o
   0   1   4      449.27      406.22     13.55 o
   1   1   4      282.23      320.05     11.48 o
   2   1   4     1752.92     1873.32     21.12 o
   3   1   4     4448.56     5030.96     43.92 o
   4   1   4      571.12      598.49     21.40 o
   5   1   4      212.19      290.29     27.57 o
   6   1   4      454.58      462.18     34.44 o
   7   1   4       43.46       61.18     32.71 o
   8   1   4      306.95      213.95     43.43 o
   9   1   4       26.32       21.21     35.84 o
  10   1   4       47.02       32.86     40.11 o
  11   1   4      157.88      230.79     50.26 o
 -12   2   4      471.08      624.83     80.53 o
 -11   2   4     2313.04     2356.47     87.68 o
 -10   2   4      799.07      862.19     71.75 o
  -9   2   4       12.74       16.46     36.34 o
  -8   2   4     8070.20     7784.13    115.81 o
  -7   2   4      953.93      910.19     56.45 o
  -6   2   4    12825.67    12253.32    103.95 o
  -5   2   4        5.11        4.17     15.93 o
  -4   2   4    16835.90    16753.95    100.13 o
  -3   2   4     7337.41     7435.83     53.97 o
  -2   2   4     3814.28     3722.56     34.70 o
  -1   2   4     8852.93     8705.60     54.12 o
   0   2   4     9609.16    10107.14     77.00 o
   1   2   4    27834.47    27940.76    127.26 o
   2   2   4      630.41      769.98     15.80 o
   3   2   4    28965.89    30128.70    155.68 o
   4   2   4       78.78      119.42     13.44 o
   5   2   4     8137.04     8043.57     89.60 o
   6   2   4     2907.33     2975.39     62.04 o
   7   2   4     2166.13     2253.74     88.55 o
   8   2   4     8255.38     8064.17    110.08 o
   9   2   4      653.44      590.46     45.88 o
  10   2   4     3044.36     3032.45    101.82 o
  11   2   4      424.26      442.24     53.96 o
 -12   3   4      110.77      170.67     72.13 o
 -11   3   4        0.47       12.52     51.12 o
 -10   3   4        0.09      -28.17     30.22 o
  -9   3   4      776.14      762.93     41.38 o
  -8   3   4      127.12      187.28     33.22 o
  -7   3   4       53.08       16.33     28.19 o
  -6   3   4      336.25      347.00     34.89 o
  -5   3   4      387.95      376.20     21.04 o
  -4   3   4      303.97      348.26     18.16 o
  -3   3   4      312.64      356.37     14.59 o
  -2   3   4        7.74       10.18     10.64 o
  -1   3   4     5226.50     5378.18     38.80 o
   0   3   4      816.46      759.05     19.79 o
   1   3   4     5578.75     5610.87     40.14 o
   2   3   4       23.11       18.46      9.81 o
   3   3   4     1471.10     1701.74     27.27 o
   4   3   4       56.22       94.07     11.64 o
   5   3   4        8.64       -0.62     17.41 o
   6   3   4       33.32       14.85     26.77 o
   7   3   4      577.61      578.75     67.47 o
   8   3   4      373.85      354.81     48.70 o
   9   3   4       40.29       43.62     52.79 o
  10   3   4       19.68       41.22     49.25 o
  11   3   4       54.53      137.54     77.08 o
 -12   4   4     1050.84     1116.12    132.71 o
 -11   4   4     3705.54     3543.90     99.78 o
 -10   4   4      726.59      832.75     61.89 o
  -9   4   4      424.04      487.44     44.59 o
  -8   4   4     6172.93     6297.91     83.33 o
  -7   4   4       18.72        1.49     30.79 o
  -6   4   4    20604.40    20452.51    154.08 o
  -5   4   4      238.49      309.12     18.95 o
  -4   4   4    16342.30    16023.92     86.99 o
  -3   4   4     6203.67     5919.76     45.72 o
  -2   4   4     5410.62     4964.98     37.57 o
  -1   4   4     2570.34     2682.54     27.71 o
   0   4   4      224.01      220.94     12.11 o
   1   4   4    24239.69    24972.40    125.70 o
   2   4   4      174.81      189.83     12.30 o
   3   4   4    46920.13    48345.28    287.65 o
   4   4   4      743.43      711.65     18.84 o
   5   4   4    13070.05    13242.41     98.79 o
   6   4   4     2681.03     2623.16     77.36 o
   7   4   4     6987.55     6581.71    156.60 o
   8   4   4     3266.69     3285.05     92.65 o
   9   4   4      139.24      134.70     46.85 o
  10   4   4     2045.10     2016.68    138.57 o
  11   4   4       12.36      -46.80     55.17 o
 -12   5   4       67.22      193.33     71.22 o
 -11   5   4      306.28      370.05    128.81 o
 -10   5   4        3.42      -90.47     67.26 o
  -9   5   4     1303.71     1388.94     63.03 o
  -8   5   4      167.69      130.57     29.35 o
  -7   5   4       14.81       13.29     31.83 o
  -6   5   4       41.11       86.94     22.18 o
  -5   5   4     1457.98     1358.13     29.28 o
  -4   5   4     1181.58     1183.23     26.24 o
  -3   5   4      143.30      114.49     13.89 o
  -2   5   4      733.77      868.47     19.30 o
  -1   5   4        8.84        3.64     10.86 o
   0   5   4      248.70      236.76     13.54 o
   1   5   4     5519.82     5913.19     45.17 o
   2   5   4      374.76      360.58     14.58 o
   3   5   4      526.54      648.21     20.22 o
   4   5   4       83.79      130.73     14.93 o
   5   5   4      777.66      830.84     35.49 o
   6   5   4     1895.48     1939.54     74.24 o
   7   5   4      689.71      639.40     58.67 o
   8   5   4       56.22       -1.03     41.48 o
   9   5   4        0.61        7.75     46.76 o
  10   5   4        2.37       40.13     51.60 o
  11   5   4       44.31      142.41     87.14 o
 -12   6   4      314.86      271.27     76.38 o
 -11   6   4     2808.17     2918.66    104.04 o
 -10   6   4     1315.30     1365.62     68.42 o
  -9   6   4       49.98       44.04     42.57 o
  -8   6   4     8778.27     8593.45     95.64 o
  -7   6   4       64.28        1.36     27.33 o
  -6   6   4    18798.31    19006.51    155.08 o
  -5   6   4        4.56       -0.14     15.47 o
  -4   6   4     6141.87     5683.04     46.78 o
  -3   6   4     2412.85     2562.04     32.98 o
  -2   6   4     9131.91     9194.77     63.75 o
  -1   6   4    24643.07    24954.05    115.70 o
   0   6   4     8063.59     8278.37     54.00 o
   1   6   4    13105.65    13075.44     86.09 o
   2   6   4     1306.11     1483.42     24.73 o
   3   6   4    28238.68    28677.00    137.36 o
   4   6   4      461.76      509.18     18.39 o
   5   6   4     7353.50     7190.74     63.42 o
   6   6   4     2458.44     2315.52     75.70 o
   7   6   4     2681.66     2565.22     84.43 o
   8   6   4     1594.20     1661.99     76.23 o
   9   6   4      853.68      885.17     73.45 o
  10   6   4     2106.69     2170.61     94.38 o
  11   6   4      132.56       45.52     56.66 o
 -12   7   4      677.18      782.73    188.20 o
 -11   7   4       19.89       97.78     64.50 o
 -10   7   4       11.37        7.82     55.28 o
  -9   7   4      533.99      749.58     67.91 o
  -8   7   4      212.01      239.07     47.49 o
  -7   7   4      880.68      924.16     34.57 o
  -6   7   4      156.08      169.46     23.02 o
  -5   7   4      391.27      359.11     17.50 o
  -4   7   4       14.48       15.65     13.85 o
  -3   7   4       83.65      147.83     15.88 o
  -2   7   4     3443.67     3421.07     38.11 o
  -1   7   4     3863.25     4026.24     35.98 o
   0   7   4     1147.45     1376.64     26.63 o
   1   7   4     5378.76     5935.23     49.16 o
   2   7   4     1264.12     1351.31     24.50 o
   3   7   4        0.00        8.10     11.38 o
   4   7   4     1910.30     1937.57     27.94 o
   5   7   4       50.39       82.36     19.75 o
   6   7   4       71.42       38.02     36.20 o
   7   7   4     2666.90     2675.94     85.77 o
   8   7   4      614.20      558.33     55.67 o
   9   7   4     1367.55     1306.14     73.94 o
  10   7   4      295.24      329.49     59.91 o
  11   7   4       62.42       83.63     59.19 o
 -11   8   4     1247.98     1473.32    106.28 o
 -10   8   4     1611.20     1694.12     90.48 o
  -9   8   4      767.52      800.62     70.02 o
  -8   8   4     3092.60     2944.54     98.37 o
  -7   8   4       24.37      -32.37     35.74 o
  -6   8   4    11499.02    11194.76     83.66 o
  -5   8   4      272.98      365.11     23.21 o
  -4   8   4      481.61      321.60     19.42 o
  -3   8   4    22310.45    23089.20    116.68 o
  -2   8   4    15175.03    15125.61    102.32 o
  -1   8   4    22257.76    21625.36    122.04 o
   0   8   4     7690.59     7766.32     57.88 o
   1   8   4    25478.32    26652.82    147.54 o
   2   8   4      644.27      750.84     23.15 o
   3   8   4     7103.58     6902.09     59.52 o
   4   8   4     2949.44     3185.44     60.71 o
   5   8   4    15286.20    15257.33    101.08 o
   6   8   4      911.61      903.22     56.28 o
   7   8   4     3217.88     3090.50     89.36 o
   8   8   4     4155.61     4068.20    139.92 o
   9   8   4     2880.68     2829.74    124.72 o
  10   8   4     4607.79     4690.28    124.28 o
  11   8   4       42.37       56.32     71.21 o
 -11   9   4      625.29      788.93    123.65 o
 -10   9   4     2024.85     1826.44     92.39 o
  -9   9   4       20.60       -7.69     51.36 o
  -8   9   4      582.19      550.60     53.33 o
  -7   9   4      587.42      647.78     44.57 o
  -6   9   4       27.90       30.62     34.03 o
  -5   9   4      853.17      764.29     27.70 o
  -4   9   4      114.35      119.61     15.00 o
  -3   9   4      384.39      476.53     18.31 o
  -2   9   4      628.84      639.47     20.20 o
  -1   9   4     5162.98     5210.57     47.05 o
   0   9   4     2199.04     2290.51     30.82 o
   1   9   4    10939.34    11720.07     80.24 o
   2   9   4     1210.89     1440.98     32.74 o
   3   9   4     2641.14     2577.93     39.21 o
   4   9   4     1959.90     1953.00     40.40 o
   5   9   4      681.96      700.25     33.77 o
   6   9   4     1156.41     1224.12     54.74 o
   7   9   4     1387.73     1349.47     68.71 o
   8   9   4      484.70      551.92     55.48 o
   9   9   4       98.63      118.46     50.46 o
  10   9   4      198.07      106.99     54.07 o
  11   9   4       52.82        4.36     60.53 o
 -11  10   4      990.42     1148.22     85.93 o
 -10  10   4      798.53      891.89    110.94 o
  -9  10   4      219.32      238.74     59.78 o
  -8  10   4     2731.07     2653.15    111.20 o
  -7  10   4       42.41      -55.40     36.93 o
  -6  10   4     7024.10     7030.69     93.77 o
  -5  10   4      808.06      851.12     42.40 o
  -4  10   4     9536.82     9402.01     63.14 o
  -3  10   4    14547.24    14494.10    125.67 o
  -2  10   4     4616.57     4344.45     40.39 o
  -1  10   4    21799.37    22611.30    142.15 o
   0  10   4      240.20      221.40     15.35 o
   1  10   4    36531.30    36980.66    221.46 o
   2  10   4       13.23       -2.54     16.03 o
   3  10   4    16216.66    16351.74    124.94 o
   4  10   4      366.72      418.37     26.34 o
   5  10   4     3768.41     3648.59     60.67 o
   6  10   4     8403.00     8255.24     77.56 o
   7  10   4    11844.58    11414.16    161.89 o
   8  10   4     3025.40     3055.26     95.60 o
   9  10   4     1092.64     1281.63     79.04 o
  10  10   4     4279.59     4003.15    134.24 o
  11  10   4      393.87      325.03     67.90 o
 -11  11   4      289.29      346.40     79.84 o
 -10  11   4      509.35      525.18     70.42 o
  -9  11   4      724.58      774.22     64.22 o
  -8  11   4      213.03      187.02     47.59 o
  -7  11   4      641.24      632.27     45.29 o
  -6  11   4      123.47      146.33     37.53 o
  -5  11   4     3566.56     3666.96     97.20 o
  -4  11   4      266.97      272.57     25.35 o
  -3  11   4     2737.01     3016.35     33.56 o
  -2  11   4     9047.00     9295.09     69.11 o
  -1  11   4     2107.74     2176.64     38.45 o
   0  11   4     6864.00     7033.47     73.64 o
   1  11   4     3354.09     3553.96     49.76 o
   2  11   4     1268.48     1213.04     32.48 o
   3  11   4     1046.97     1090.57     32.29 o
   4  11   4     2562.42     2404.84     45.64 o
   5  11   4     1851.00     1865.81     50.93 o
   6  11   4     9330.83     8990.44    102.03 o
   7  11   4      487.83      524.33     53.66 o
   8  11   4      635.79      676.10     59.34 o
   9  11   4      769.34      788.88     66.69 o
  10  11   4      450.12      368.22     63.07 o
  11  11   4      477.58      458.89     91.88 o
 -11  12   4      602.02      657.28     81.13 o
 -10  12   4      227.02      123.36     59.47 o
  -9  12   4       70.25       55.79     50.46 o
  -8  12   4     7245.86     6853.27    124.88 o
  -7  12   4       47.95       21.68     37.18 o
  -6  12   4     6844.92     6868.71     96.04 o
  -5  12   4      767.12      825.93     53.96 o
  -4  12   4     7565.71     7254.92     80.76 o
  -3  12   4     7966.24     7873.25     81.59 o
  -2  12   4    30021.72    29387.06    176.24 o
  -1  12   4    11330.74    11318.04     87.25 o
   0  12   4       94.02      122.95     20.39 o
   1  12   4    12409.19    11804.46     93.51 o
   2  12   4     1104.33     1106.93     32.32 o
   3  12   4    12734.12    12617.95     91.33 o
   4  12   4      273.33      282.74     26.69 o
   5  12   4     2587.10     2549.48     56.06 o
   6  12   4      754.33      775.95     43.97 o
   7  12   4     4601.73     4624.43    105.95 o
   8  12   4     1276.05     1246.91     70.16 o
   9  12   4     1333.66     1357.04     78.84 o
  10  12   4     1433.35     1399.55     83.42 o
  11  12   4      188.04      347.50     88.26 o
 -11  13   4      428.58      310.37     74.59 o
 -10  13   4      115.55      117.06     60.59 o
  -9  13   4      394.90      457.36     57.36 o
  -8  13   4       75.46      158.22     48.76 o
  -7  13   4      694.96      748.33     47.80 o
  -6  13   4        3.43       -2.95     34.46 o
  -5  13   4     2928.09     2814.18     61.72 o
  -4  13   4     1174.35     1269.67     45.57 o
  -3  13   4     2422.93     2449.75     43.95 o
  -2  13   4     5561.85     5597.23     59.40 o
  -1  13   4     2824.91     2718.25     42.67 o
   0  13   4      889.65      922.63     31.00 o
   1  13   4      141.26      165.25     25.85 o
   2  13   4     8969.25     8751.80     81.83 o
   3  13   4      182.49      223.99     22.54 o
   4  13   4     3034.47     2920.60     50.67 o
   5  13   4      210.47      232.66     29.40 o
   6  13   4     7932.28     7873.27     97.77 o
   7  13   4      438.28      540.10     54.35 o
   8  13   4     2629.33     2575.21     93.35 o
   9  13   4     1413.21     1404.83     78.77 o
  10  13   4       46.69       41.15     60.39 o
  11  13   4     1202.13     1279.08    192.04 o
 -11  14   4      707.74      760.62    109.81 o
 -10  14   4      982.97     1123.80    170.73 o
  -9  14   4      197.55      253.79     52.40 o
  -8  14   4     6834.26     6772.71    101.82 o
  -7  14   4     1903.96     1722.05     62.58 o
  -6  14   4     2457.53     2454.66     92.76 o
  -5  14   4      406.83      347.29     42.87 o
  -4  14   4     4354.83     3941.72    137.04 o
  -3  14   4       14.65        8.25     35.15 o
  -2  14   4     4795.79     4557.05     49.60 o
  -1  14   4    10892.16    10550.09     83.59 o
   0  14   4     1716.38     1721.51     39.30 o
   1  14   4    13597.58    13490.15    140.99 o
   2  14   4      468.32      590.12     24.45 o
   3  14   4    14157.45    13888.33     99.25 o
   4  14   4       31.88       -0.60     27.96 o
   5  14   4     2777.59     2740.74     54.65 o
   6  14   4     1098.10     1145.15     48.23 o
   7  14   4     5643.20     5595.36     99.88 o
   8  14   4     1714.01     1764.71     82.53 o
   9  14   4     2003.29     2164.98     93.32 o
  10  14   4     1623.35     1727.67     98.23 o
  11  14   4       17.67      -10.65     73.68 o
 -11  15   4      122.99      185.03    199.08 o
 -10  15   4      879.43      887.31     85.68 o
  -9  15   4       40.21       86.49     69.84 o
  -8  15   4       33.86       82.85     47.79 o
  -7  15   4     1499.31     1453.18     66.81 o
  -6  15   4      167.94      131.18     54.15 o
  -5  15   4      436.39      476.81     52.41 o
  -4  15   4      161.02      240.58     64.42 o
  -3  15   4     8594.07     8253.42    163.87 o
  -2  15   4     3931.74     3922.55     77.61 o
  -1  15   4     2392.83     2470.62     41.71 o
   0  15   4     1885.54     1823.99     40.57 o
   1  15   4      255.20      227.11     31.78 o
   2  15   4     5843.13     5799.02     68.56 o
   3  15   4       82.82       58.35     21.90 o
   4  15   4     4311.87     4190.73     63.53 o
   5  15   4      439.22      579.91     38.08 o
   6  15   4     1984.34     1939.28     59.54 o
   7  15   4      416.87      416.07     45.83 o
   8  15   4     4121.65     4054.58    108.04 o
   9  15   4      718.75      738.45     69.77 o
  10  15   4      114.74       66.45     59.34 o
 -11  16   4      143.09       44.21    117.14 o
 -10  16   4     2903.50     3108.92    122.59 o
  -9  16   4      718.44      912.27     81.89 o
  -8  16   4     2312.00     2254.11     82.73 o
  -7  16   4       15.01      -59.35     43.97 o
  -6  16   4     3354.47     3407.77     98.62 o
  -5  16   4     1317.68     1254.26     90.47 o
  -4  16   4     2025.23     1780.22     99.80 o
  -3  16   4     2502.63     2488.36    102.26 o
  -2  16   4     7387.85     7435.85    211.88 o
  -1  16   4     2383.25     2226.61     57.92 o
   0  16   4      562.97      516.17     27.65 o
   1  16   4     6978.44     6866.12     90.23 o
   2  16   4       13.81       11.64     34.29 o
   3  16   4     6382.90     6361.18     73.71 o
   4  16   4     1375.61     1424.95     46.01 o
   5  16   4     9879.73     9526.50     92.05 o
   6  16   4     3242.16     3141.31     66.64 o
   7  16   4     1340.85     1479.89     62.98 o
   8  16   4     2004.01     1963.94     84.85 o
   9  16   4      757.35      775.45     68.73 o
  10  16   4     1452.27     1339.32     87.07 o
 -11  17   4      341.50      421.20    158.75 o
 -10  17   4      554.42      671.46     84.06 o
  -9  17   4      947.30      993.75     84.26 o
  -8  17   4      571.54      566.36     56.95 o
  -7  17   4      307.41      269.06     50.43 o
  -6  17   4      740.93      747.50     81.17 o
  -5  17   4     2288.53     2140.09    111.52 o
  -4  17   4     1437.58     1401.23     87.99 o
  -3  17   4     4067.43     3830.49    118.35 o
  -2  17   4     6723.97     6946.94    138.70 o
  -1  17   4     4716.82     4860.56     63.10 o
   0  17   4     6941.75     6788.62     71.54 o
   1  17   4     6026.92     6194.04     87.98 o
   2  17   4     2187.73     2043.21     70.74 o
   3  17   4      594.25      675.16     53.56 o
   4  17   4     3058.45     3028.81     65.12 o
   5  17   4       42.36       47.68     45.74 o
   6  17   4     3454.86     3317.57     66.47 o
   7  17   4      512.65      486.67     41.50 o
   8  17   4     2956.55     3158.17     99.31 o
   9  17   4     1323.77     1437.26     81.51 o
  10  17   4      133.98      202.56     77.79 o
 -10  18   4      320.81      381.86    104.41 o
  -9  18   4       30.63       21.17     90.95 o
  -8  18   4     2012.86     2055.30     98.52 o
  -7  18   4       58.51      -26.09     60.54 o
  -6  18   4     3755.57     3481.70    185.64 o
  -5  18   4     2116.19     1960.29    110.37 o
  -4  18   4     1135.75     1039.27     88.34 o
  -3  18   4     2163.67     1953.03    113.94 o
  -2  18   4     3733.61     3548.19    109.13 o
  -1  18   4     2940.29     2976.37     62.40 o
   0  18   4     2462.52     2301.30     47.67 o
   1  18   4     3253.87     3284.91     69.83 o
   2  18   4     1145.59     1244.32     61.86 o
   3  18   4     3642.09     3378.20     71.43 o
   4  18   4      577.33      646.62     52.19 o
   5  18   4     6766.26     6540.01     93.26 o
   6  18   4     4393.28     4419.00     81.90 o
   7  18   4      204.30      144.41     42.65 o
   8  18   4      991.66     1122.05     72.09 o
   9  18   4      562.32      596.86     83.15 o
  10  18   4     2505.62     2783.35    137.03 o
 -10  19   4      935.63     1052.98    154.91 o
  -9  19   4      520.33      512.43    166.43 o
  -8  19   4       50.62      -85.49     61.19 o
  -7  19   4     1277.51     1458.53     87.27 o
  -6  19   4      295.26      406.57    187.56 o
  -5  19   4     3236.79     3206.39    127.39 o
  -4  19   4      990.56     1103.07     87.99 o
  -3  19   4      435.73      434.68     93.46 o
  -2  19   4     4578.06     4314.04    119.80 o
  -1  19   4     1643.53     1682.48     68.30 o
   0  19   4    16610.06    16615.51    147.04 o
   1  19   4     3626.43     3517.47     73.52 o
   2  19   4     1544.71     1605.67     70.20 o
   3  19   4        8.17       23.25     54.18 o
   4  19   4     6850.42     6563.47    109.82 o
   5  19   4     4272.89     4122.43     91.90 o
   6  19   4     9683.82     9427.67    114.56 o
   7  19   4     1195.80     1394.43     62.60 o
   8  19   4      990.94      974.43     84.85 o
   9  19   4     2719.93     2833.94    127.40 o
  10  19   4      836.76      892.42    150.43 o
 -10  20   4      901.89     1049.19    132.10 o
  -9  20   4      631.01      650.71    204.84 o
  -8  20   4     1695.68     1646.49     96.05 o
  -7  20   4     1095.15      972.98     79.94 o
  -6  20   4      725.90      922.70    107.54 o
  -5  20   4      732.03      714.67     84.33 o
  -4  20   4     2030.80     2065.14    114.34 o
  -3  20   4      280.49      308.76     96.66 o
  -2  20   4     6975.28     6636.12    144.08 o
  -1  20   4       51.00       79.99    141.47 o
   0  20   4     1598.28     2011.37    175.95 o
   1  20   4     2944.34     2782.83     92.51 o
   2  20   4     1084.06     1194.34     64.27 o
   3  20   4     3773.16     3520.37     75.91 o
   4  20   4       34.83       67.83     45.10 o
   5  20   4     1137.26     1267.77     70.40 o
   6  20   4     3018.48     2905.74     84.94 o
   7  20   4      712.57      866.90     85.54 o
   8  20   4     1275.90     1545.26    151.07 o
   9  20   4      850.66     1069.01    144.67 o
  10  20   4      997.39      956.34    151.07 o
 -10  21   4      335.37      405.23    245.17 o
  -9  21   4     1365.83     1388.78    133.92 o
  -8  21   4      114.74      209.84     68.34 o
  -7  21   4     3636.41     3576.42    232.52 o
  -6  21   4      340.56      235.72    168.35 o
  -5  21   4     2477.60     2414.28    120.99 o
  -4  21   4      419.59      378.92     85.14 o
  -3  21   4     1561.85     1623.57    181.79 o
  -2  21   4     1144.53     1256.50     70.65 o
  -1  21   4     5351.74     5373.23    159.68 o
   0  21   4     2161.49     2057.86     84.71 o
   1  21   4      793.65      803.12     65.53 o
   2  21   4     4265.31     4131.23    141.50 o
   3  21   4      595.17      678.06     72.06 o
   4  21   4    18525.82    17939.49    242.75 o
   5  21   4      695.02      714.59     69.73 o
   6  21   4     1918.85     1832.72     91.53 o
   7  21   4      684.20      649.34     81.92 o
   8  21   4      302.50      407.12    110.10 o
   9  21   4     1481.69     1720.65    170.27 o
 -10  22   4      420.13      569.71    166.43 o
  -9  22   4      253.98      160.45     69.61 o
  -8  22   4     2911.06     2839.83    163.31 o
  -7  22   4      225.45      315.16     73.60 o
  -6  22   4      249.89      269.02     77.87 o
  -5  22   4      576.85      530.49     80.84 o
  -4  22   4     5115.24     4759.00    293.82 o
  -3  22   4      139.05      104.39     58.61 o
  -2  22   4     4598.14     4649.55    114.60 o
  -1  22   4       14.97      -67.72     68.25 o
   0  22   4      227.85      248.18     56.34 o
   1  22   4      368.37      440.02     63.40 o
   2  22   4       13.74      112.41     74.35 o
   3  22   4     3993.54     3870.07    129.43 o
   4  22   4       92.25      110.93     54.79 o
   5  22   4      439.55      395.46     61.99 o
   6  22   4      727.30      905.34     75.32 o
   7  22   4     2081.22     2261.91    160.67 o
   8  22   4      152.45      179.23    111.38 o
   9  22   4       99.37      -52.49    107.54 o
 -10  23   4      472.86      564.59    172.83 o
  -9  23   4     2191.14     2447.28    178.51 o
  -8  23   4      641.68      756.93    125.00 o
  -7  23   4     2560.56     2722.56    113.91 o
  -6  23   4      158.75      144.54     77.87 o
  -5  23   4     6353.74     6168.85    169.07 o
  -4  23   4      162.34      149.32     71.12 o
  -3  23   4     5030.17     5069.40    145.06 o
  -2  23   4       42.89       55.86     56.61 o
  -1  23   4     2753.45     2666.52    135.05 o
   0  23   4     5306.55     4857.84    114.13 o
   1  23   4     2117.86     2053.11     93.99 o
   2  23   4     5480.53     5014.61    159.46 o
   3  23   4        2.10     -101.20     67.47 o
   4  23   4     6257.66     5932.42    216.11 o
   5  23   4       10.63      -22.76     62.53 o
   6  23   4      743.11      776.19     75.99 o
   7  23   4      822.23      862.81     88.70 o
   8  23   4      538.04      464.73    117.78 o
   9  23   4      558.54      455.77    129.30 o
  -9  24   4      520.19      674.24     85.96 o
  -8  24   4      300.92      299.33    117.14 o
  -7  24   4      216.00      165.28     73.92 o
  -6  24   4      982.45     1007.09     98.73 o
  -5  24   4      242.84      191.02     75.41 o
  -4  24   4     1464.89     1468.26    177.31 o
  -3  24   4     4872.62     4536.80    119.26 o
  -2  24   4     5831.04     5518.94    122.96 o
  -1  24   4      438.71      386.54     88.95 o
   0  24   4     1021.03     1066.09     78.84 o
   1  24   4     3091.41     2740.24    103.03 o
   2  24   4      212.14      266.04     82.80 o
   3  24   4     2026.31     2003.32     96.94 o
   4  24   4      249.14      261.74     59.87 o
   5  24   4     1666.57     1548.45     86.30 o
   6  24   4      414.65      451.75     70.52 o
   7  24   4     2119.07     2169.56    118.92 o
   8  24   4      617.43      756.50    113.94 o
   9  24   4      127.69       34.57    107.54 o
  -9  25   4     2084.77     2047.41    116.06 o
  -8  25   4     1674.46     1720.39    103.80 o
  -7  25   4     3180.26     3340.62    159.82 o
  -6  25   4        8.50      -60.72    169.63 o
  -5  25   4     1539.49     1628.11    240.69 o
  -4  25   4      250.30      325.33     61.95 o
  -3  25   4     7350.77     7444.90    145.46 o
  -2  25   4     2317.32     2404.58    241.97 o
  -1  25   4       69.63       -6.31     76.85 o
   0  25   4     9530.92     9476.80    220.26 o
   1  25   4     2433.69     2481.43    100.61 o
   2  25   4     3833.07     3796.06    147.76 o
   3  25   4       87.01       77.20     78.37 o
   4  25   4     4468.23     4554.18    150.11 o
   5  25   4     2973.40     2739.11    105.61 o
   6  25   4     2732.33     2635.32    110.10 o
   7  25   4     2032.33     2250.66    128.66 o
   8  25   4     1309.88     1318.82    247.73 o
   9  25   4     2517.87     2391.50    203.56 o
  -9  26   4      156.46      200.50     90.31 o
  -8  26   4      729.54      778.77     88.94 o
  -7  26   4        1.81     -168.60    112.65 o
  -6  26   4      361.65      367.72    216.36 o
  -5  26   4        3.78      -12.36     58.24 o
  -4  26   4     1005.92     1052.25     78.74 o
  -3  26   4     1841.84     1876.85     91.38 o
  -2  26   4     1439.06     1471.58    116.29 o
  -1  26   4      783.41      721.17     97.43 o
   0  26   4      488.73      600.63     94.44 o
   1  26   4     1151.17     1240.27     79.67 o
   2  26   4      567.14      751.72     94.85 o
   3  26   4      766.64      737.99     76.17 o
   4  26   4       46.56      140.84     93.46 o
   5  26   4      306.21      489.39     71.55 o
   6  26   4     1306.92     1256.73     89.58 o
   7  26   4     2123.22     2276.34    124.27 o
   8  26   4       74.41       14.21    156.19 o
  -9  27   4      572.75      591.93    102.88 o
  -8  27   4      326.54      391.82     84.80 o
  -7  27   4     3100.29     3227.51    129.53 o
  -6  27   4      194.41       41.06    225.96 o
  -5  27   4     4732.36     4643.91    164.87 o
  -4  27   4      959.82      906.25     79.55 o
  -3  27   4     2864.48     2704.56    101.47 o
  -2  27   4     4918.37     4904.80    171.66 o
  -1  27   4     2249.23     2145.64    129.71 o
   0  27   4     3371.57     3606.74    151.88 o
   1  27   4       11.19       19.00     56.62 o
   2  27   4     4605.60     4232.31    156.49 o
   3  27   4      125.18       56.72     62.59 o
   4  27   4     1803.90     1943.49    238.77 o
   5  27   4     3924.55     4049.63    124.27 o
   6  27   4     3302.65     3272.20    156.59 o
   7  27   4     1142.04     1092.28    102.25 o
   8  27   4      278.74      305.07     90.40 o
  -8  28   4      417.46      405.54     88.15 o
  -7  28   4       18.98        2.80    109.29 o
  -6  28   4      149.39       73.78     66.00 o
  -5  28   4      386.42      299.27    140.99 o
  -4  28   4      483.98      565.96     91.41 o
  -3  28   4      792.74      847.87     96.04 o
  -2  28   4      662.47      722.44    100.06 o
  -1  28   4       79.45      163.84     80.17 o
   0  28   4      199.10      302.91     86.78 o
   1  28   4     1888.03     1795.19     91.03 o
   2  28   4      121.75      288.19     83.15 o
   3  28   4       81.20       23.97     63.33 o
   4  28   4        1.56      -23.19     80.54 o
   5  28   4      676.24      693.28    105.48 o
   6  28   4       84.76      218.41     71.29 o
   7  28   4      274.35      217.66     84.18 o
   8  28   4      219.26      302.55    265.01 o
  -8  29   4      298.99      288.21    115.86 o
  -7  29   4     1866.46     1947.27     97.36 o
  -6  29   4       69.48        8.33    127.79 o
  -5  29   4     3575.45     3556.87    126.03 o
  -4  29   4      788.84      930.69     84.18 o
  -3  29   4     4979.42     4685.12    127.04 o
  -2  29   4     1166.40     1112.72    114.82 o
  -1  29   4     1074.37      944.01    167.71 o
   0  29   4     2805.35     2599.03    142.10 o
   1  29   4       11.43       33.23     60.47 o
   2  29   4     9895.35     9662.42    233.22 o
   3  29   4      238.29      134.37    136.35 o
   4  29   4     2789.91     2645.36    137.48 o
   5  29   4      215.64      234.16     95.62 o
   6  29   4     1015.10     1081.01     91.95 o
   7  29   4     1191.50     1259.02    109.08 o
   8  29   4      785.13      911.27    107.72 o
  -8  30   4      391.38      287.57    233.00 o
  -7  30   4        6.54       16.00     98.68 o
  -6  30   4       25.41      -93.60     62.40 o
  -5  30   4     1131.74     1295.64    246.24 o
  -4  30   4     1911.89     1815.92    100.73 o
  -3  30   4      442.86      613.10    114.03 o
  -2  30   4      705.68      720.69    104.76 o
  -1  30   4      126.61       98.74     96.66 o
   0  30   4      415.43      536.94     97.72 o
   1  30   4      208.09      206.29     66.21 o
   2  30   4       28.91      228.98     87.60 o
   3  30   4     1172.12     1389.76    117.18 o
   4  30   4      278.00      342.47     96.89 o
   5  30   4       21.37       18.15     90.97 o
   6  30   4       20.05       97.75    250.93 o
   7  30   4      485.96      704.14    136.35 o
  -7  31   4     3426.15     3324.28    120.03 o
  -6  31   4       18.08       -4.36    104.83 o
  -5  31   4     3989.39     3998.79    133.34 o
  -4  31   4      463.21      405.49     75.26 o
  -3  31   4     3715.48     3784.68    122.44 o
  -2  31   4      418.44      529.60    103.93 o
  -1  31   4      697.19      700.70    107.95 o
   0  31   4     7098.54     6913.47    209.39 o
   1  31   4      294.81      196.74     91.42 o
   2  31   4     4230.24     4058.21    184.36 o
   3  31   4        8.13     -127.63     85.09 o
   4  31   4     5207.38     4894.25    334.14 o
   5  31   4      117.85      143.67     96.73 o
   6  31   4     2407.53     2364.47    147.48 o
   7  31   4     1032.91      961.83    108.15 o
  -7  32   4        8.64       32.63    101.14 o
  -6  32   4      380.91      399.35     82.92 o
  -5  32   4       45.52       59.98     73.98 o
  -4  32   4      161.89      242.69    119.93 o
  -3  32   4      994.67      843.58    116.88 o
  -2  32   4      788.82      752.10    116.48 o
  -1  32   4      402.72      400.98    101.86 o
   0  32   4       56.79      252.95     93.94 o
   1  32   4      569.17      708.07    108.59 o
   2  32   4      132.65      210.41     92.75 o
   3  32   4       34.41     -103.17    169.63 o
   4  32   4       30.44      134.81     94.13 o
   5  32   4      420.96      449.44    106.74 o
   6  32   4       14.90       66.67    241.33 o
  -6  33   4      204.60      237.20    119.11 o
  -5  33   4     5549.88     5794.42    156.58 o
  -4  33   4      423.69      539.27     81.06 o
  -3  33   4     2680.94     3010.81    247.73 o
  -2  33   4     1892.52     1912.98    250.93 o
  -1  33   4      153.91      248.52     98.79 o
   0  33   4     4561.93     4708.45    187.36 o
   1  33   4      301.90      300.17    101.34 o
   2  33   4     4847.02     4950.33    190.05 o
   3  33   4       12.06      -50.66    104.98 o
   4  33   4     3065.93     3143.66    150.99 o
   5  33   4     1122.56     1065.10    233.64 o
   6  33   4     2458.75     2638.59    271.41 o
  -6  34   4       74.70      -58.89    117.78 o
  -5  34   4        9.58      -38.74    146.88 o
  -4  34   4      152.75      211.89    132.02 o
  -3  34   4       13.40      -71.71     88.45 o
  -2  34   4      338.76      440.80    106.35 o
  -1  34   4        4.37        0.61    218.92 o
   0  34   4       23.13      220.20    148.51 o
   1  34   4      624.16      545.19    109.44 o
   2  34   4       39.21      163.33     94.23 o
   3  34   4      117.73       92.68     92.05 o
   4  34   4     1067.88     1085.07    121.77 o
   5  34   4        0.25      198.07    303.42 o
   6  34   4        0.64      -66.57    184.36 o
  -5  35   4     1754.40     1940.19    116.65 o
  -4  35   4     1158.82     1197.93    269.98 o
  -3  35   4     2960.69     3073.40    307.26 o
  -2  35   4     2330.16     2338.35    157.65 o
  -1  35   4     2211.57     2507.92    162.78 o
   0  35   4     3379.01     3215.32    254.13 o
   1  35   4      173.35      173.85    100.86 o
   2  35   4     4659.04     4721.34    230.44 o
   3  35   4        8.32      -76.58     92.60 o
   4  35   4     1995.38     2415.88    170.27 o
   5  35   4       63.69      -88.34    175.39 o
  -5  36   4        0.73      -58.89    122.90 o
  -4  36   4      360.77      608.95     92.28 o
  -3  36   4       98.18      274.40    302.14 o
  -2  36   4        3.06       72.97     99.33 o
  -1  36   4        0.06       69.13    119.70 o
   0  36   4        1.42      122.26     96.97 o
   1  36   4      391.61      321.77    107.95 o
   2  36   4        3.02      158.65    100.57 o
   3  36   4       26.07       40.57    216.36 o
   4  36   4       76.06      108.29    136.99 o
  -4  37   4      481.51      468.57    136.99 o
  -3  37   4     3779.56     4176.45    204.88 o
  -2  37   4     1174.10     1245.67    141.43 o
  -1  37   4      796.28      930.91    130.62 o
   0  37   4     4502.29     4577.27    203.96 o
   1  37   4      522.41      796.72    128.88 o
   2  37   4     4234.02     4758.67    299.58 o
   3  37   4       48.55       22.07    101.20 o
   4  37   4     1449.16     1440.28    236.85 o
  -3  38   4       38.99       30.73    181.79 o
  -2  38   4      139.61      139.37    160.03 o
  -1  38   4       11.22      -39.71    108.82 o
   0  38   4        1.81      177.08    109.99 o
   1  38   4      167.92      154.87    110.27 o
   2  38   4        8.44      320.06    175.39 o
   3  38   4      439.52      446.81    152.35 o
  -2  39   4       77.79     -238.13    158.75 o
  -1  39   4        4.55     -113.94    162.59 o
   0  39   4     3606.05     3472.03    288.06 o
   1  39   4       59.49      -15.36    156.19 o
 -11   1   5     2558.05     2605.76     69.96 o
 -10   1   5     1753.59     1626.76     58.69 o
  -9   1   5     1683.91     1632.83     71.05 o
  -8   1   5     3283.66     3286.04     84.61 o
  -7   1   5     3731.15     3675.64     76.55 o
  -6   1   5    11534.11    11196.52    103.78 o
  -5   1   5     3844.82     3709.41     54.62 o
  -4   1   5    12257.74    11886.52     88.98 o
  -3   1   5      246.90      261.02     18.10 o
  -2   1   5     7628.90     7224.93     53.21 o
  -1   1   5     8042.20     8176.71     64.51 o
   0   1   5    22613.65    22764.28    128.91 o
   1   1   5     4369.58     4083.72     32.27 o
   2   1   5     9536.97     9713.62     51.15 o
   3   1   5     2758.07     2417.58     27.22 o
   4   1   5     1380.66     1385.85     26.62 o
   5   1   5    11177.77    10802.80    113.15 o
   6   1   5      366.37      399.74     36.62 o
   7   1   5     5411.15     5482.91     89.43 o
   8   1   5     3757.92     3229.31     74.51 o
   9   1   5     2974.90     3044.37     79.14 o
  10   1   5     1885.58     1922.94     72.35 o
  11   1   5     2170.12     2224.51     84.23 o
 -11   2   5       91.67      141.80     39.78 o
 -10   2   5       93.11      120.86     38.61 o
  -9   2   5      515.00      600.74     49.12 o
  -8   2   5      199.96      177.88     35.61 o
  -7   2   5      421.71      408.79     49.83 o
  -6   2   5     3763.99     3857.88     65.08 o
  -5   2   5       40.82       38.90     22.19 o
  -4   2   5      136.39      160.17     16.37 o
  -3   2   5      880.87     1054.35     34.48 o
  -2   2   5      188.13      255.96     16.06 o
  -1   2   5      293.31      322.78     16.12 o
   0   2   5       20.78       69.73     13.12 o
   1   2   5     1075.52     1032.49     19.96 o
   2   2   5     1283.84     1318.02     22.45 o
   3   2   5      219.02      250.63     14.55 o
   4   2   5      487.56      592.01     21.94 o
   5   2   5      598.90      631.80     59.32 o
   6   2   5      266.42      267.13     60.43 o
   7   2   5       90.94      151.77     35.85 o
   8   2   5      370.33      388.02     40.23 o
   9   2   5      320.57      233.77     41.02 o
  10   2   5       11.43      -17.55     39.40 o
  11   2   5        1.11       -5.35     67.26 o
 -11   3   5     2993.15     2891.62     96.27 o
 -10   3   5     2448.58     2458.42     63.31 o
  -9   3   5     3316.08     3278.67     69.92 o
  -8   3   5      922.16     1024.87     46.98 o
  -7   3   5     2677.69     2533.09     81.12 o
  -6   3   5     7364.95     7176.90     81.16 o
  -5   3   5     2704.80     2623.59     39.91 o
  -4   3   5    12739.79    12770.45     82.62 o
  -3   3   5       28.88       14.48     13.23 o
  -2   3   5    15968.50    15456.82     85.81 o
  -1   3   5     3427.81     3883.49     40.24 o
   0   3   5    27043.65    27989.04    140.52 o
   1   3   5     8951.40     8694.96     61.14 o
   2   3   5      435.12      384.63     16.38 o
   3   3   5     9930.13    10086.69     58.22 o
   4   3   5     2804.93     2851.02     42.77 o
   5   3   5     6892.78     6688.97     91.51 o
   6   3   5       93.08       63.62     30.39 o
   7   3   5     6582.39     6802.22     98.38 o
   8   3   5     1969.51     1963.02     68.74 o
   9   3   5     2540.23     2520.52    139.95 o
  10   3   5     1145.50     1057.11    102.08 o
  11   3   5      865.93      856.73     80.06 o
 -11   4   5       19.66       17.72     54.44 o
 -10   4   5     1227.88     1175.86     46.74 o
  -9   4   5      242.06      178.58     49.48 o
  -8   4   5       40.93       95.57     31.73 o
  -7   4   5      217.92      266.03     37.48 o
  -6   4   5     1351.99     1369.38     41.23 o
  -5   4   5     2874.14     2881.90     41.46 o
  -4   4   5     2081.03     2146.57     35.37 o
  -3   4   5      144.89      177.50     18.67 o
  -2   4   5      901.80      900.52     24.57 o
  -1   4   5     2537.67     2442.29     29.60 o
   0   4   5      893.76     1013.77     21.81 o
   1   4   5      470.17      440.43     15.76 o
   2   4   5        2.88        9.71     12.07 o
   3   4   5      520.25      606.85     17.95 o
   4   4   5      477.97      555.25     22.97 o
   5   4   5      997.37     1049.02     42.32 o
   6   4   5      314.92      389.76     35.71 o
   7   4   5      346.29      338.50     60.47 o
   8   4   5      453.64      391.64     51.80 o
   9   4   5      103.75      135.49     49.59 o
  10   4   5      122.36       65.82     60.83 o
  11   4   5       33.26      -37.29     59.04 o
 -11   5   5     1551.78     1708.49     82.21 o
 -10   5   5     2106.29     2156.08     82.69 o
  -9   5   5     4366.64     4411.74     73.32 o
  -8   5   5     4633.71     4408.40     73.08 o
  -7   5   5     2020.05     2113.37     57.60 o
  -6   5   5     1966.83     1869.53     45.61 o
  -5   5   5      595.21      653.82     25.62 o
  -4   5   5     6709.84     6328.97     53.20 o
  -3   5   5     3753.17     3868.91     42.57 o
  -2   5   5    29781.92    30465.63    135.96 o
  -1   5   5     2558.55     2523.72     30.15 o
   0   5   5    14127.88    14398.36     79.99 o
   1   5   5    13273.71    13478.75     87.85 o
   2   5   5    15611.44    16029.55     89.64 o
   3   5   5    12216.45    12357.37     86.14 o
   4   5   5     4151.96     4032.79     44.21 o
   5   5   5     8675.23     8386.07     95.58 o
   6   5   5      500.90      546.13     48.52 o
   7   5   5     2340.41     2701.63     84.96 o
   8   5   5     1349.33     1242.15     68.53 o
   9   5   5     4860.89     4411.61    147.83 o
  10   5   5     1428.35     1545.14     85.86 o
  11   5   5     1390.70     1660.08    103.41 o
 -11   6   5      290.62      296.82     60.11 o
 -10   6   5     1051.68     1061.78     67.81 o
  -9   6   5      103.88       88.88     47.31 o
  -8   6   5      140.51      137.88     30.33 o
  -7   6   5      100.16      152.23     32.64 o
  -6   6   5      410.88      385.01     30.16 o
  -5   6   5     7919.09     7610.90     64.90 o
  -4   6   5       44.05       32.62     16.72 o
  -3   6   5     4351.02     4271.96     61.45 o
  -2   6   5     4734.26     4895.51     40.22 o
  -1   6   5     9160.62     9643.05     61.26 o
   0   6   5      747.70      862.72     22.76 o
   1   6   5      506.48      473.14     28.63 o
   2   6   5     8372.68     8965.32     59.31 o
   3   6   5     1283.73     1373.72     27.52 o
   4   6   5       63.54       83.99     16.22 o
   5   6   5      829.23      893.81     43.62 o
   6   6   5      971.69     1120.56     60.21 o
   7   6   5       22.84       66.64     41.53 o
   8   6   5       16.75       54.31     41.97 o
   9   6   5      717.88      613.72     62.44 o
  10   6   5      184.67      205.27     58.63 o
  11   6   5       13.43      -22.92     69.43 o
 -11   7   5     1501.87     1616.43     81.11 o
 -10   7   5     1685.00     1799.00    127.39 o
  -9   7   5     3895.47     3769.59     91.96 o
  -8   7   5     2532.84     2547.14     53.28 o
  -7   7   5     4580.07     4459.37     70.06 o
  -6   7   5     8330.26     8149.25     77.37 o
  -5   7   5       41.14       48.85     22.01 o
  -4   7   5    21331.66    21807.23    119.19 o
  -3   7   5     7017.00     7537.83     55.76 o
  -2   7   5     3471.67     3141.92     48.39 o
  -1   7   5    12968.70    13415.91     82.38 o
   0   7   5    18044.84    18596.99    103.78 o
   1   7   5    10911.35    10561.19     79.01 o
   2   7   5    24468.47    25086.90    117.82 o
   3   7   5     4412.50     4117.55     40.79 o
   4   7   5     3750.20     3600.58     44.43 o
   5   7   5     5008.43     4985.91     83.60 o
   6   7   5      239.94      243.20     45.25 o
   7   7   5     7537.72     7261.84    128.96 o
   8   7   5     1405.72     1293.61     68.46 o
   9   7   5     5218.05     5098.47    122.63 o
  10   7   5     1166.32     1218.90     80.40 o
  11   7   5     1444.03     1677.54    197.80 o
 -11   8   5       24.39        3.34     80.94 o
 -10   8   5      306.42      249.69     53.97 o
  -9   8   5      239.82      257.93     51.01 o
  -8   8   5      234.13      238.83     60.24 o
  -7   8   5      850.36      916.60     38.98 o
  -6   8   5     1059.41     1086.24     36.79 o
  -5   8   5     5192.74     5192.09     58.24 o
  -4   8   5      247.74      256.90     19.42 o
  -3   8   5    23779.19    24468.82    126.77 o
  -2   8   5     6925.00     7492.33     60.53 o
  -1   8   5     1736.00     1747.25     29.14 o
   0   8   5     2140.25     2345.40     44.56 o
   1   8   5      906.57     1061.23     24.38 o
   2   8   5     4062.87     4438.64     43.10 o
   3   8   5      224.53      215.09     18.80 o
   4   8   5     2194.71     2254.66     37.92 o
   5   8   5       27.18       -3.95     26.96 o
   6   8   5     1148.34     1240.46     63.15 o
   7   8   5        0.56      -24.10     48.63 o
   8   8   5      565.98      578.36     58.43 o
   9   8   5       73.21       31.61     72.21 o
  10   8   5        3.68      -78.16     52.10 o
  11   8   5      152.86       97.35     77.71 o
 -11   9   5     2918.55     3035.43    119.89 o
 -10   9   5        5.70       70.18    136.34 o
  -9   9   5     2705.99     2762.19    102.79 o
  -8   9   5     2192.77     2196.08     93.15 o
  -7   9   5     2222.58     2233.45     58.17 o
  -6   9   5     6927.23     6674.91     70.70 o
  -5   9   5     1597.77     1543.72     38.10 o
  -4   9   5     9661.16     9719.43     70.30 o
  -3   9   5     1228.02     1307.35     30.55 o
  -2   9   5     6512.66     6332.27     50.48 o
  -1   9   5     3099.30     3048.73     40.27 o
   0   9   5    20516.55    20915.50    123.34 o
   1   9   5       10.95       51.33     13.41 o
   2   9   5     2836.58     2589.81     36.48 o
   3   9   5    15572.59    15529.67    100.18 o
   4   9   5      411.05      472.38     26.01 o
   5   9   5    11417.91    11356.52    109.87 o
   6   9   5     1912.91     1825.66     76.85 o
   7   9   5     6548.62     6724.49    124.82 o
   8   9   5      716.46      762.04     61.73 o
   9   9   5     3682.94     3429.24    107.32 o
  10   9   5      694.34      711.19    109.69 o
  11   9   5      621.94      628.64     97.06 o
 -11  10   5       62.16      141.39     68.05 o
 -10  10   5      199.02      208.68     62.17 o
  -9  10   5      369.44      442.06     75.65 o
  -8  10   5      869.82      861.29     68.91 o
  -7  10   5      854.31      876.32     59.34 o
  -6  10   5      950.46     1022.46     45.67 o
  -5  10   5      539.26      526.95     27.73 o
  -4  10   5      268.14      304.25     22.55 o
  -3  10   5     3591.64     3548.10     41.25 o
  -2  10   5     1051.88     1011.85     27.04 o
  -1  10   5     6081.71     6343.21     66.69 o
   0  10   5     1311.53     1314.98     30.40 o
   1  10   5      742.89      653.26     21.91 o
   2  10   5      865.82      887.00     26.27 o
   3  10   5        3.48       -0.98     16.52 o
   4  10   5     3342.62     3348.47     46.51 o
   5  10   5     2129.60     2214.96     56.90 o
   6  10   5       21.87       24.87     53.89 o
   7  10   5      678.49      722.62     56.94 o
   8  10   5       98.48      106.46     48.68 o
   9  10   5      123.65       57.07     69.53 o
  10  10   5      269.99      186.22     61.39 o
  11  10   5       23.79      -36.67     75.10 o
 -11  11   5     1804.51     1891.16    160.18 o
 -10  11   5      240.04      405.47     69.57 o
  -9  11   5     4445.41     4454.63    142.58 o
  -8  11   5     2025.25     1971.89     78.55 o
  -7  11   5      615.59      657.47     46.41 o
  -6  11   5     9045.86     9065.34    125.29 o
  -5  11   5      289.28      297.59     21.66 o
  -4  11   5     7234.25     7211.94     63.49 o
  -3  11   5       91.87      142.81     17.60 o
  -2  11   5    10482.30    10049.17     78.45 o
  -1  11   5      924.65      860.79     40.15 o
   0  11   5     5917.94     5831.80     52.61 o
   1  11   5     4749.69     4586.53     51.42 o
   2  11   5     3032.86     2971.78     38.93 o
   3  11   5     7601.80     7312.57     74.78 o
   4  11   5     1803.65     1758.14     44.07 o
   5  11   5    12370.34    12163.81     97.88 o
   6  11   5      841.67      824.64     48.51 o
   7  11   5     2056.43     2134.47     79.69 o
   8  11   5      370.64      320.21     53.84 o
   9  11   5     2973.95     2854.95    102.06 o
  10  11   5     1400.68     1483.18     86.36 o
 -11  12   5        0.93       16.95    161.95 o
 -10  12   5     2143.21     2137.46    130.60 o
  -9  12   5       71.58       86.32     64.71 o
  -8  12   5      501.65      527.16     76.60 o
  -7  12   5      207.73      161.66     38.73 o
  -6  12   5       38.17       32.50     37.72 o
  -5  12   5     5598.76     5545.66    116.92 o
  -4  12   5      473.21      497.25     25.10 o
  -3  12   5      362.44      362.50     21.35 o
  -2  12   5      126.23       86.09     22.82 o
  -1  12   5     2167.09     2103.50     43.53 o
   0  12   5      885.74      843.78     31.23 o
   1  12   5     2192.98     2289.90     38.90 o
   2  12   5     5805.90     5711.93     58.74 o
   3  12   5      255.11      310.46     27.07 o
   4  12   5      780.94      802.18     36.39 o
   5  12   5      478.88      425.88     36.85 o
   6  12   5      125.55      125.91     33.76 o
   7  12   5      603.62      571.02     55.33 o
   8  12   5     1572.66     1556.49    102.36 o
   9  12   5      514.48      516.38     63.52 o
  10  12   5      151.75       64.29     59.69 o
 -11  13   5      906.25      965.54    115.65 o
 -10  13   5      614.42      603.22    124.18 o
  -9  13   5     3833.20     3663.74    123.22 o
  -8  13   5     1618.99     1746.19     92.11 o
  -7  13   5     1761.87     1720.79    127.13 o
  -6  13   5     4486.17     4409.14    104.26 o
  -5  13   5      121.76      196.48     48.21 o
  -4  13   5    16802.29    16401.43    142.19 o
  -3  13   5      665.89      753.73     30.73 o
  -2  13   5     9575.38     9083.41     96.91 o
  -1  13   5     2916.92     3098.25     49.80 o
   0  13   5     9425.47     9637.13     90.07 o
   1  13   5     8512.86     8538.87     70.98 o
   2  13   5     8883.20     9051.13    117.55 o
   3  13   5     6909.63     6228.37     70.56 o
   4  13   5     1341.43     1406.95     45.77 o
   5  13   5    11085.46    10502.98    110.80 o
   6  13   5      431.52      396.50     37.57 o
   7  13   5     4341.97     4115.66    124.10 o
   8  13   5      201.32      250.21     50.56 o
   9  13   5     2731.13     2893.60    103.37 o
  10  13   5     2143.33     2195.92    102.16 o
 -11  14   5      215.34      221.56    202.92 o
 -10  14   5     1139.01     1027.34    127.38 o
  -9  14   5      125.10      187.99     75.09 o
  -8  14   5     1088.56     1144.08     63.92 o
  -7  14   5      887.47      949.12     66.65 o
  -6  14   5        3.79       -1.05     47.64 o
  -5  14   5     5107.80     5192.72    105.75 o
  -4  14   5      445.89      395.26     67.22 o
  -3  14   5     3442.78     3392.23     55.35 o
  -2  14   5      427.36      477.50     32.52 o
  -1  14   5     7870.75     7751.90     76.57 o
   0  14   5       11.94       43.07     19.55 o
   1  14   5      475.26      551.30     33.30 o
   2  14   5     3272.47     3270.69     63.05 o
   3  14   5       54.40       35.42     29.79 o
   4  14   5     8720.47     8507.55     99.32 o
   5  14   5      666.98      672.53     41.90 o
   6  14   5     3538.14     3308.58     67.59 o
   7  14   5      462.54      671.68     56.11 o
   8  14   5     1667.47     1739.23     81.94 o
   9  14   5        2.50        1.37     58.82 o
  10  14   5      184.48      188.63     62.79 o
 -11  15   5     1696.23     1707.67    135.07 o
 -10  15   5        1.21      -83.78     81.18 o
  -9  15   5     1475.72     1492.50     98.01 o
  -8  15   5     1096.84     1150.81     65.94 o
  -7  15   5      674.66      774.21     57.66 o
  -6  15   5     3709.37     3775.36    102.32 o
  -5  15   5     1159.24     1361.31    184.36 o
  -4  15   5     9261.09     9124.12    310.46 o
  -3  15   5      595.35      679.70     46.72 o
  -2  15   5     4980.95     4901.91     81.49 o
  -1  15   5     3419.23     3360.66     71.14 o
   0  15   5     4025.72     4018.30     59.93 o
   1  15   5     7159.36     6968.73     75.66 o
   2  15   5     6692.07     6567.33     84.26 o
   3  15   5     4141.11     3874.09     67.32 o
   4  15   5       20.41       66.66     34.51 o
   5  15   5     9016.81     8864.57    116.71 o
   6  15   5       38.05       80.64     37.43 o
   7  15   5     2540.20     2544.96     76.39 o
   8  15   5      144.59      132.46     50.12 o
   9  15   5     1003.05     1025.32     84.23 o
  10  15   5     1447.37     1528.83     90.92 o
 -10  16   5     1412.60     1535.81    113.95 o
  -9  16   5      357.27      386.60     74.71 o
  -8  16   5      268.71      266.78     54.75 o
  -7  16   5     2006.13     2036.13     84.08 o
  -6  16   5      345.30      544.57     75.30 o
  -5  16   5     4953.42     4840.65    139.73 o
  -4  16   5     2760.43     2552.62    109.39 o
  -3  16   5     7961.23     7974.92    272.05 o
  -2  16   5      224.10      255.42     28.23 o
  -1  16   5     1778.22     1765.13     50.52 o
   0  16   5     2534.24     2471.78     51.18 o
   1  16   5     1194.81     1238.82     39.38 o
   2  16   5     6547.74     6256.48    190.99 o
   3  16   5      726.94      731.04     48.14 o
   4  16   5     4431.46     4182.98     75.60 o
   5  16   5      661.27      690.28     45.93 o
   6  16   5     5677.50     5624.77     96.84 o
   7  16   5      145.84      132.90     48.98 o
   8  16   5     1781.46     1956.70    106.69 o
   9  16   5      151.56       87.49     68.64 o
  10  16   5      713.44      605.81     93.14 o
 -10  17   5      224.39      324.35    104.00 o
  -9  17   5     1452.67     1533.00    132.93 o
  -8  17   5     1660.01     1688.28     92.32 o
  -7  17   5      671.07      701.97     72.67 o
  -6  17   5     1000.96     1169.53     87.03 o
  -5  17   5      510.46      430.03     77.43 o
  -4  17   5     1449.29     1544.51     95.68 o
  -3  17   5      416.34      494.60     97.94 o
  -2  17   5     7885.98     7794.55     83.43 o
  -1  17   5     2777.62     2813.47     54.11 o
   0  17   5     2092.47     2045.70     60.92 o
   1  17   5      534.00      495.80     45.48 o
   2  17   5     1097.73     1129.51     61.57 o
   3  17   5     4078.63     4093.10     86.58 o
   4  17   5     1689.56     1795.50     59.24 o
   5  17   5      877.04      880.13     47.41 o
   6  17   5      241.46      232.94     73.55 o
   7  17   5     1325.59     1452.90     72.61 o
   8  17   5       61.01       -6.85     60.86 o
   9  17   5      217.60      180.56     73.44 o
  10  17   5     1556.44     1825.58    118.69 o
 -10  18   5     1082.44     1214.91    176.67 o
  -9  18   5      229.44      355.52    103.51 o
  -8  18   5      840.76      841.52     92.13 o
  -7  18   5     2984.04     2917.46    126.47 o
  -6  18   5     2291.44     2061.30    138.27 o
  -5  18   5     1397.55     1590.14    122.26 o
  -4  18   5      114.44      221.76     72.94 o
  -3  18   5     2966.70     3318.66    119.59 o
  -2  18   5      472.45      486.97     47.22 o
  -1  18   5     9145.32     8734.36    155.62 o
   0  18   5      142.18       75.79     33.99 o
   1  18   5     3215.33     3020.65     54.16 o
   2  18   5     1075.27     1074.65     62.70 o
   3  18   5      179.90      234.79     45.17 o
   4  18   5     4797.73     4741.26     97.97 o
   5  18   5       14.59       49.26     35.46 o
   6  18   5     1798.76     1707.17     65.59 o
   7  18   5      125.84      146.18     42.89 o
   8  18   5     2050.63     2039.45    145.31 o
   9  18   5      544.34      541.94    106.90 o
  10  18   5     1316.23     1569.27    117.20 o
 -10  19   5      409.27      249.89    110.43 o
  -9  19   5      421.26      436.09    108.18 o
  -8  19   5      600.43      653.25    102.07 o
  -7  19   5      700.88      693.64    116.50 o
  -6  19   5     1764.49     1860.92    106.34 o
  -5  19   5       58.44       12.09     67.73 o
  -4  19   5     5363.61     5124.80    304.06 o
  -3  19   5      431.42      351.44     94.10 o
  -2  19   5     9588.13     9615.33    170.76 o
  -1  19   5     1354.86     1365.03     57.64 o
   0  19   5      863.34      968.66     51.37 o
   1  19   5     3058.64     2962.22     54.61 o
   2  19   5     2520.87     2427.86     81.80 o
   3  19   5     4291.81     4253.89    121.82 o
   4  19   5      523.50      471.23     50.69 o
   5  19   5     3882.95     3562.36     96.64 o
   6  19   5       55.54       98.78     41.43 o
   7  19   5     1934.98     2039.43     97.38 o
   8  19   5       11.79       19.12     50.86 o
   9  19   5      443.35      320.08     83.83 o
 -10  20   5     1009.93     1045.18    159.39 o
  -9  20   5      122.70      173.77    100.38 o
  -8  20   5     2294.88     2253.44    105.20 o
  -7  20   5     2047.35     2112.59    199.08 o
  -6  20   5        3.57      -15.33     66.77 o
  -5  20   5     1024.11     1161.63     91.39 o
  -4  20   5     4622.85     4463.25    233.65 o
  -3  20   5     4621.65     4689.85    139.94 o
  -2  20   5      250.11      223.88     63.98 o
  -1  20   5     5586.86     5576.53    114.76 o
   0  20   5      869.20      885.88     47.85 o
   1  20   5     1024.30     1084.03     42.92 o
   2  20   5     5845.75     5652.21    112.41 o
   3  20   5     3918.51     3785.06    101.30 o
   4  20   5     2309.94     1965.16     74.25 o
   5  20   5      552.24      656.58     54.76 o
   6  20   5      284.09      323.14     55.45 o
   7  20   5       91.71      130.70     53.83 o
   8  20   5     3240.22     3227.94    133.98 o
   9  20   5       23.89      -70.41    101.14 o
 -10  21   5      335.52      425.04    172.83 o
  -9  21   5      943.06      745.92    124.47 o
  -8  21   5     1182.07     1253.79     90.09 o
  -7  21   5      319.95      323.30     79.04 o
  -6  21   5     1176.33     1249.37    100.41 o
  -5  21   5      191.08      169.62     69.86 o
  -4  21   5    10559.18    10543.88    204.52 o
  -3  21   5        5.61      -38.22     96.66 o
  -2  21   5     5544.22     5445.84    120.46 o
  -1  21   5       71.97       31.77     51.35 o
   0  21   5      219.53      286.95     60.03 o
   1  21   5     1518.85     1589.41     62.80 o
   2  21   5     1226.22     1180.25     66.73 o
   3  21   5      590.82      576.17     60.88 o
   4  21   5     1513.44     1592.82     68.06 o
   5  21   5    10561.67    10188.97    142.08 o
   6  21   5       17.27       50.88     49.89 o
   7  21   5     2229.95     2258.27     90.72 o
   8  21   5      129.65       98.58    106.26 o
   9  21   5      318.12      229.16    115.22 o
  -9  22   5      465.13      439.91     81.71 o
  -8  22   5     2141.37     2446.84    111.87 o
  -7  22   5     2588.29     2459.99    124.57 o
  -6  22   5     1497.61     1529.48    108.47 o
  -5  22   5     1655.13     1893.31    109.89 o
  -4  22   5      169.54       24.19     69.39 o
  -3  22   5    14324.94    13720.38    226.80 o
  -2  22   5        8.61        8.18     53.41 o
  -1  22   5     7259.30     6911.41    148.01 o
   0  22   5     1043.54     1125.54     75.02 o
   1  22   5     2492.04     2238.22     96.91 o
   2  22   5     5453.43     5222.26    110.12 o
   3  22   5     5165.68     4831.19    110.35 o
   4  22   5     1148.88     1240.66     62.46 o
   5  22   5       48.61       35.85     43.88 o
   6  22   5     2305.89     2244.37     90.73 o
   7  22   5       32.31       60.60     67.59 o
   8  22   5     1963.98     2047.11    179.23 o
   9  22   5      120.93      -52.49    107.54 o
  -9  23   5      294.22      412.78     81.38 o
  -8  23   5      261.34      133.96     73.60 o
  -7  23   5      536.93      527.54     93.31 o
  -6  23   5     1503.94     1261.24    106.90 o
  -5  23   5       14.72     -103.02     68.68 o
  -4  23   5     3716.93     3532.36    131.65 o
  -3  23   5      181.77      204.94     75.11 o
  -2  23   5       20.05        3.47     67.20 o
  -1  23   5     3122.91     3123.31    140.35 o
   0  23   5     4249.95     4219.75    114.51 o
   1  23   5     1521.48     1362.90     83.10 o
   2  23   5      138.54      290.66    114.58 o
   3  23   5      293.64      265.19     52.64 o
   4  23   5      160.10      231.38     47.54 o
   5  23   5     2584.52     2754.89    106.95 o
   6  23   5       50.87       35.73     66.70 o
   7  23   5      505.47      419.90     79.60 o
   8  23   5      204.40      395.60    125.46 o
   9  23   5       10.22      -19.20    119.06 o
  -9  24   5     1211.90     1271.17    101.12 o
  -8  24   5      864.54      943.82     91.17 o
  -7  24   5     2814.10     2769.29    136.37 o
  -6  24   5     2537.57     2581.34    130.72 o
  -5  24   5     3344.67     3421.89    373.83 o
  -4  24   5      253.08      163.36     74.57 o
  -3  24   5    12393.84    12137.36    193.58 o
  -2  24   5      148.98      113.72     54.77 o
  -1  24   5     7136.99     6600.78    185.44 o
   0  24   5      337.45      487.17     66.49 o
   1  24   5     5529.89     5608.81    128.63 o
   2  24   5     2385.59     2334.03    125.68 o
   3  24   5     2703.11     2760.30    127.94 o
   4  24   5     5075.68     4782.90    152.11 o
   5  24   5      830.76      874.84     80.43 o
   6  24   5     2706.16     2926.35    177.31 o
   7  24   5       12.93      -14.90    103.70 o
   8  24   5     1202.40     1053.64    147.23 o
  -9  25   5      935.37     1162.69    183.08 o
  -8  25   5      425.32      453.85     82.87 o
  -7  25   5     1035.71      903.89    103.73 o
  -6  25   5      181.38      117.68     78.70 o
  -5  25   5       29.82      -70.57    129.94 o
  -4  25   5     1139.67     1249.23     82.62 o
  -3  25   5      242.53      261.87     60.17 o
  -2  25   5      812.34      850.31     69.55 o
  -1  25   5     2738.14     2462.23    133.61 o
   0  25   5     4733.85     4650.68    118.41 o
   1  25   5        3.37       21.99     58.27 o
   2  25   5      675.22      668.83     91.31 o
   3  25   5      222.51      295.18     85.08 o
   4  25   5      271.58      457.37     90.01 o
   5  25   5     2385.52     2329.75    103.39 o
   6  25   5        2.58      -19.20     87.06 o
   7  25   5      572.72      656.79     88.72 o
   8  25   5       27.76      -53.77     99.86 o
  -8  26   5     1767.15     1994.97    115.02 o
  -7  26   5     2352.33     2300.75    134.49 o
  -6  26   5     1113.96     1231.81    113.30 o
  -5  26   5     4503.92     4091.19    154.38 o
  -4  26   5     1970.42     2002.28     97.74 o
  -3  26   5     3087.28     2934.91    106.09 o
  -2  26   5       84.12      -25.60     72.81 o
  -1  26   5     4161.91     3940.10    156.74 o
   0  26   5      938.61     1085.49     75.92 o
   1  26   5     3634.24     3408.48    108.49 o
   2  26   5      112.25      124.43    106.90 o
   3  26   5      955.48     1023.02    118.42 o
   4  26   5     2824.46     2663.52    170.91 o
   5  26   5       51.52      -21.71     63.58 o
   6  26   5     2802.68     2698.21    172.83 o
   7  26   5      132.54      172.62     94.74 o
   8  26   5     1467.72     1651.52    183.08 o
  -8  27   5      262.88      295.66     84.16 o
  -7  27   5      594.64      464.64    172.83 o
  -6  27   5      854.99     1007.72    104.48 o
  -5  27   5       33.91       58.94     92.95 o
  -4  27   5     3165.10     3064.16    112.41 o
  -3  27   5      391.36      369.06     64.49 o
  -2  27   5      575.53      562.11     95.36 o
  -1  27   5      183.27      348.63     86.00 o
   0  27   5      261.03      213.44     62.35 o
   1  27   5      975.13     1226.66     80.99 o
   2  27   5      243.43      382.44     88.09 o
   3  27   5      201.54      247.78     99.86 o
   4  27   5      120.48      252.04     89.86 o
   5  27   5     3247.25     2812.50    139.96 o
   6  27   5      110.20      162.77     80.66 o
   7  27   5      926.29     1058.60    103.63 o
   8  27   5       90.36      101.14    112.66 o
  -8  28   5     1077.57     1137.23    119.17 o
  -7  28   5     2596.09     2746.09    192.68 o
  -6  28   5     1628.16     1735.34    220.20 o
  -5  28   5     5025.18     5078.65    146.63 o
  -4  28   5     1010.21      840.50     94.00 o
  -3  28   5     2441.34     2619.81    105.44 o
  -2  28   5      470.99      595.11     99.15 o
  -1  28   5     3621.41     3495.90    155.85 o
   0  28   5      302.63      275.07     86.68 o
   1  28   5     3030.29     3030.86    109.38 o
   2  28   5     1562.96     1748.82    181.79 o
   3  28   5     2117.16     2188.21    131.40 o
   4  28   5     2348.63     2186.80    134.03 o
   5  28   5      230.60      171.82    149.15 o
   6  28   5     1702.50     1896.36    118.59 o
   7  28   5       63.14     -101.58     79.42 o
  -8  29   5       42.84     -149.79    161.31 o
  -7  29   5       33.58       57.54     90.43 o
  -6  29   5      222.07      222.19     96.70 o
  -5  29   5      401.12      475.08     77.40 o
  -4  29   5     2259.45     2247.32    109.12 o
  -3  29   5      113.01       71.31    100.58 o
  -2  29   5      362.67      221.26     96.66 o
  -1  29   5       26.26       42.30     83.48 o
   0  29   5      190.31      168.20     87.13 o
   1  29   5     1637.88     1640.68    211.07 o
   2  29   5      155.61      177.95    128.02 o
   3  29   5      842.22      919.11    116.50 o
   4  29   5       90.27       11.50    158.11 o
   5  29   5     1241.99     1253.81    119.33 o
   6  29   5      258.06      293.18    128.02 o
   7  29   5     1138.42     1117.38    194.60 o
  -7  30   5      837.14     1028.74     97.34 o
  -6  30   5      291.03      337.72     80.51 o
  -5  30   5     2521.82     2807.47    119.97 o
  -4  30   5        4.53      -41.31     61.54 o
  -3  30   5     7549.25     7535.14    263.52 o
  -2  30   5      233.46      238.93    204.84 o
  -1  30   5     3028.59     2783.28    150.90 o
   0  30   5     1940.80     1906.65    256.69 o
   1  30   5     4619.64     4499.68    130.30 o
   2  30   5     1814.15     2118.81    202.28 o
   3  30   5     2552.09     2309.60    139.19 o
   4  30   5     4037.19     3896.40    288.70 o
   5  30   5      357.21      475.26    102.13 o
   6  30   5     4423.73     4631.93    231.72 o
   7  30   5      117.48      152.78     91.26 o
  -6  31   5       84.25       40.09    105.82 o
  -5  31   5        1.95       -8.18    107.24 o
  -4  31   5      122.09       63.10     65.81 o
  -3  31   5       17.64      146.91     66.52 o
  -2  31   5     1009.48      991.54    117.75 o
  -1  31   5       12.50       27.28    108.18 o
   0  31   5      143.63       93.42     89.28 o
   1  31   5     1407.91     1480.93    107.95 o
   2  31   5      178.04      249.65    135.71 o
   3  31   5      368.44      403.68    100.80 o
   4  31   5        0.38       62.50     92.18 o
   5  31   5      406.75      480.12    137.63 o
   6  31   5        1.00        8.96    129.30 o
  -6  32   5      641.65      542.88    123.71 o
  -5  32   5     1050.23     1156.11    122.20 o
  -4  32   5        0.97        6.55     65.29 o
  -3  32   5     3100.67     2992.99    295.74 o
  -2  32   5       24.75      -43.51    232.36 o
  -1  32   5     1310.34     1475.70    176.03 o
   0  32   5     1979.58     2179.23    146.85 o
   1  32   5     2158.78     2020.60    104.34 o
   2  32   5     2664.94     2702.60    222.76 o
   3  32   5      923.00     1093.62    117.17 o
   4  32   5     2486.01     2693.06    146.70 o
   5  32   5       12.77       49.90     97.52 o
  -5  33   5      165.73       71.68    107.43 o
  -4  33   5       82.65      111.39     85.40 o
  -3  33   5        4.67       35.43    132.51 o
  -2  33   5      232.94      119.05     94.13 o
  -1  33   5      156.48       96.26     92.89 o
   0  33   5      232.20      132.36     96.55 o
   1  33   5     1294.21     1273.82    127.63 o
   2  33   5       21.56       16.64    134.43 o
   3  33   5        1.94      -81.07    104.34 o
   4  33   5        0.29      -50.27     94.68 o
   5  33   5      125.18      226.32    124.18 o
  -5  34   5      944.21      952.19    117.01 o
  -4  34   5       25.19       94.59     72.75 o
  -3  34   5     1512.88     1652.67    180.51 o
  -2  34   5      760.49      770.21    119.58 o
  -1  34   5     2305.69     2406.16    201.00 o
   0  34   5     1994.40     2062.96    152.35 o
   1  34   5     2998.42     3177.25    168.83 o
   2  34   5     3098.83     3127.64    244.53 o
   3  34   5      966.48     1193.43    123.33 o
   4  34   5     1518.03     1762.51    139.33 o
   5  34   5       18.31     -134.43    168.99 o
  -5  35   5       33.75      136.99    121.62 o
  -4  35   5        0.27      -82.23     72.52 o
  -3  35   5      313.84      228.29    109.51 o
  -2  35   5      317.58      500.07    125.46 o
  -1  35   5       37.07       36.57    389.83 o
   0  35   5        5.81      131.70     99.12 o
   1  35   5       72.28      188.64    101.82 o
   2  35   5      118.47      193.32    152.35 o
   3  35   5      109.98      264.75    203.56 o
   4  35   5       28.70      -74.85    103.04 o
  -4  36   5        6.50     -234.29    156.19 o
  -3  36   5     1406.02     1590.61    251.57 o
  -2  36   5      367.43      402.87    116.48 o
  -1  36   5     3451.25     3655.15    189.71 o
   0  36   5      888.18      764.13    179.23 o
   1  36   5     1407.21     1527.33    206.12 o
   2  36   5     2491.44     2589.94    244.53 o
   3  36   5     1130.27     1140.26    130.73 o
   4  36   5     1558.10     1769.30    236.85 o
  -3  37   5        0.20     -185.64    167.71 o
  -2  37   5      208.11      232.72    115.27 o
  -1  37   5       52.15      190.61    119.06 o
   0  37   5      289.34      314.30    142.75 o
   1  37   5      385.13      550.51    170.27 o
   2  37   5        3.52       20.48    156.19 o
   3  37   5        2.72       38.44    105.77 o
  -2  38   5       29.98     -110.10    175.39 o
  -1  38   5      815.19     1083.09    220.20 o
   0  38   5      906.72      779.67    198.44 o
 -11   0   6      899.79      976.97     68.63 o
 -10   0   6        0.17      -65.55     43.70 o
  -9   0   6     4237.03     3987.28    139.61 o
  -8   0   6      907.41      833.51    107.54 o
  -7   0   6     4805.24     4852.21    341.83 o
  -6   0   6      679.35      822.67     60.39 o
  -5   0   6     3132.67     3007.27     94.78 o
  -4   0   6     4795.76     4582.94     90.91 o
  -3   0   6     4212.15     4223.16     71.99 o
  -2   0   6    14458.49    13660.58    162.06 o
  -1   0   6     2175.91     2444.69     49.46 o
   0   0   6    23795.01    24483.18    243.97 o
   1   0   6      131.11      143.32     21.48 o
   2   0   6     8612.08     8708.05     74.32 o
   3   0   6     1542.01     1598.94     51.93 o
   4   0   6     8542.93     8423.26    139.04 o
   5   0   6     2362.55     2339.90    102.42 o
   6   0   6       67.40       84.91     46.74 o
   7   0   6     1781.54     2057.72     87.78 o
   8   0   6      109.28       82.16    107.54 o
   9   0   6     4273.00     4144.84    147.87 o
  10   0   6        2.68      -28.24     94.74 o
  11   0   6     1361.28     1601.38    110.41 o
 -11   1   6       98.40      121.08     64.98 o
 -10   1   6       63.48       34.55     59.15 o
  -9   1   6       22.95       42.40     36.74 o
  -8   1   6       43.08      -33.23     44.36 o
  -7   1   6      664.56      723.09     56.88 o
  -6   1   6     1435.15     1426.10     55.46 o
  -5   1   6       40.03       64.30     25.57 o
  -4   1   6      105.02      143.72     19.80 o
  -3   1   6       43.41       20.63     15.84 o
  -2   1   6     1040.67     1145.73     27.48 o
  -1   1   6     1749.94     1674.50     28.26 o
   0   1   6      152.75      240.47     16.23 o
   1   1   6      627.09      678.13     19.96 o
   2   1   6        2.59       -3.80     12.61 o
   3   1   6       36.29       48.23     13.29 o
   4   1   6       17.96       29.33     20.06 o
   5   1   6      148.89      154.47     31.06 o
   6   1   6      156.16      108.14     33.68 o
   7   1   6       10.79       36.83     41.48 o
   8   1   6       19.50       10.20     33.94 o
   9   1   6        4.08      -30.90     37.29 o
  10   1   6       14.76      -12.34     41.72 o
  11   1   6        0.02       18.03     61.16 o
 -11   2   6     2124.36     2255.53     94.33 o
 -10   2   6       13.12      -43.70     36.29 o
  -9   2   6     2342.35     2268.75     67.40 o
  -8   2   6        9.37       13.34     34.05 o
  -7   2   6    11547.49    11207.76    120.68 o
  -6   2   6     2974.30     2988.75     62.49 o
  -5   2   6    11316.32    11063.46     87.97 o
  -4   2   6     3021.80     2975.92     39.26 o
  -3   2   6     1303.97     1219.05     29.23 o
  -2   2   6    16279.33    16316.78     94.16 o
  -1   2   6     2322.41     2409.32     35.43 o
   0   2   6    21611.11    21946.97    143.79 o
   1   2   6     3220.30     3204.10     37.92 o
   2   2   6     5515.18     5526.60     39.20 o
   3   2   6     1399.72     1342.98     34.04 o
   4   2   6     6049.36     5898.61     67.35 o
   5   2   6     7048.73     6731.77     92.77 o
   6   2   6     2104.15     2109.92     61.87 o
   7   2   6     4345.66     4499.79    172.41 o
   8   2   6       15.40       21.17     34.84 o
   9   2   6     3034.31     2997.76     81.91 o
  10   2   6       42.85       51.67     43.77 o
  11   2   6     2015.47     2222.41    104.36 o
 -11   3   6        2.79        2.93     40.55 o
 -10   3   6      235.75      157.43     38.60 o
  -9   3   6       13.74      -11.42     35.17 o
  -8   3   6      197.20      167.23     37.25 o
  -7   3   6      980.45     1020.50     48.45 o
  -6   3   6      212.07      230.32     37.78 o
  -5   3   6      362.57      409.58     29.61 o
  -4   3   6      775.01      854.99     29.19 o
  -3   3   6      684.64      677.62     23.56 o
  -2   3   6      806.12      876.76     26.01 o
  -1   3   6     1550.09     1647.74     29.77 o
   0   3   6       66.53       86.28     14.66 o
   1   3   6       32.72        7.91     13.66 o
   2   3   6       11.24       11.29     10.14 o
   3   3   6      637.69      704.85     22.99 o
   4   3   6       10.83      -30.76     24.95 o
   5   3   6       60.92       63.28     32.15 o
   6   3   6      164.60      180.56     33.62 o
   7   3   6       21.48       -8.62     30.10 o
   8   3   6       12.53       26.16     33.89 o
   9   3   6       11.11      -53.56     35.71 o
  10   3   6      262.19      340.15     49.03 o
  11   3   6        0.91      -67.01     97.57 o
 -11   4   6     1943.63     2081.74     90.37 o
 -10   4   6        9.33       12.50     34.49 o
  -9   4   6     3020.68     2977.88     70.04 o
  -8   4   6       63.93      103.88     33.95 o
  -7   4   6    10500.47    10129.03    111.84 o
  -6   4   6       13.09      -37.59     32.83 o
  -5   4   6     1692.43     1598.29     43.04 o
  -4   4   6    19008.93    18934.68    179.04 o
  -3   4   6     2795.66     2827.12     37.17 o
  -2   4   6    21513.59    21653.72    114.22 o
  -1   4   6       22.12        1.72     14.46 o
   0   4   6    18502.84    18105.12    105.50 o
   1   4   6       34.91       39.47     14.11 o
   2   4   6     6662.25     6613.65     51.60 o
   3   4   6     1713.17     1643.40     37.94 o
   4   4   6     5140.42     5195.90     69.13 o
   5   4   6     3006.85     2958.46     64.47 o
   6   4   6       25.21       27.25     33.92 o
   7   4   6    16098.96    15603.58    159.78 o
   8   4   6      845.97      773.03     61.79 o
   9   4   6     3304.61     3371.75    135.39 o
  10   4   6       28.19      -48.67     56.73 o
 -11   5   6      145.26      233.27     62.42 o
 -10   5   6      117.98       85.94     31.87 o
  -9   5   6     1057.39     1112.17     84.97 o
  -8   5   6      935.06      950.78     45.86 o
  -7   5   6      614.82      662.58     41.86 o
  -6   5   6       74.49       87.95     30.47 o
  -5   5   6     2173.64     2021.06     47.45 o
  -4   5   6      238.70      287.78     24.33 o
  -3   5   6     3054.87     2948.32     37.13 o
  -2   5   6      211.39      237.96     17.89 o
  -1   5   6     9802.79    10240.79     67.60 o
   0   5   6       11.95       25.75     14.96 o
   1   5   6        1.13      -15.51     13.74 o
   2   5   6      111.62      137.40     15.71 o
   3   5   6      646.09      674.29     27.55 o
   4   5   6      155.63      170.69     28.21 o
   5   5   6     1888.79     1902.06     56.81 o
   6   5   6      497.13      411.24     49.95 o
   7   5   6      234.38      255.47     45.14 o
   8   5   6     1442.31     1497.22     76.74 o
   9   5   6      724.79      689.70     64.97 o
  10   5   6        0.83      -42.35     66.71 o
 -11   6   6     1722.93     1883.14     86.86 o
 -10   6   6      535.06      504.99     60.06 o
  -9   6   6     2797.11     2813.29     73.68 o
  -8   6   6        1.61      -45.86     30.57 o
  -7   6   6     1212.95     1114.00     46.81 o
  -6   6   6     3712.17     3598.65     74.63 o
  -5   6   6     1101.44     1130.50     43.50 o
  -4   6   6     5320.63     5045.92     70.03 o
  -3   6   6      544.38      579.01     24.10 o
  -2   6   6    17712.13    17143.98     91.97 o
  -1   6   6      447.56      629.24     20.92 o
   0   6   6    15478.28    15692.30     89.40 o
   1   6   6      587.67      622.15     25.38 o
   2   6   6     4506.94     4341.06     42.84 o
   3   6   6     1837.83     1892.07     40.86 o
   4   6   6     1033.37     1059.47     35.12 o
   5   6   6    12916.49    12911.09    162.94 o
   6   6   6     1277.92     1374.14     68.51 o
   7   6   6     4793.78     4549.12    107.17 o
   8   6   6       45.74       10.78     43.33 o
   9   6   6     5673.45     5528.45    130.72 o
  10   6   6       84.09      121.89     58.60 o
 -11   7   6       16.84      105.20     71.70 o
 -10   7   6       31.23       -3.60     51.15 o
  -9   7   6      291.26      224.16     52.76 o
  -8   7   6      462.39      496.52     37.86 o
  -7   7   6        1.69      -41.67     29.42 o
  -6   7   6     2826.18     2782.79     60.08 o
  -5   7   6      917.03      922.28     35.06 o
  -4   7   6     1303.56     1256.67     35.84 o
  -3   7   6       57.09       40.26     19.90 o
  -2   7   6        0.44      -17.11     13.86 o
  -1   7   6     3346.00     3499.58     44.03 o
   0   7   6       53.57       59.20     15.32 o
   1   7   6      440.32      462.63     23.33 o
   2   7   6      691.21      695.99     23.02 o
   3   7   6      259.51      220.52     31.57 o
   4   7   6     1870.65     1817.51     49.86 o
   5   7   6     5740.62     5651.69    107.60 o
   6   7   6       70.63       96.30     42.73 o
   7   7   6      654.36      588.05     70.11 o
   8   7   6      520.84      500.30     57.91 o
   9   7   6       74.66       57.93     49.53 o
  10   7   6       50.24       74.95     57.00 o
 -11   8   6     1881.26     1986.21     88.53 o
 -10   8   6        9.01       51.53     53.31 o
  -9   8   6     4167.86     3985.39     96.68 o
  -8   8   6      914.77      889.06     46.29 o
  -7   8   6     7501.69     7363.25     90.01 o
  -6   8   6     2336.09     2302.67     55.07 o
  -5   8   6     9606.17     9562.65     87.24 o
  -4   8   6     2219.48     2118.23     40.48 o
  -3   8   6      410.13      486.34     23.77 o
  -2   8   6     7802.94     7614.20     60.38 o
  -1   8   6      823.28      913.13     26.94 o
   0   8   6    21977.89    22096.80    134.76 o
   1   8   6     2880.28     3055.10     46.45 o
   2   8   6    12750.82    12897.22     82.94 o
   3   8   6     6150.53     6254.25     60.95 o
   4   8   6     2294.83     2227.89     58.53 o
   5   8   6     8464.73     8003.33    127.56 o
   6   8   6     4213.28     4007.97    155.82 o
   7   8   6     5143.02     5000.30    118.97 o
   8   8   6        6.80      -66.73     44.49 o
   9   8   6     2929.03     2902.05    213.88 o
  10   8   6      390.74      486.48     67.00 o
 -11   9   6       69.08       45.83     81.54 o
 -10   9   6     1076.57     1057.41    145.06 o
  -9   9   6      206.29      288.44     53.79 o
  -8   9   6      102.46      105.48     46.15 o
  -7   9   6     2372.78     2413.89     52.68 o
  -6   9   6     3131.14     3105.88     65.75 o
  -5   9   6      339.33      421.54     31.48 o
  -4   9   6      305.77      311.93     25.96 o
  -3   9   6      164.18      162.17     21.03 o
  -2   9   6      115.41      111.22     19.17 o
  -1   9   6     2976.69     2906.57     44.10 o
   0   9   6      326.93      313.83     21.73 o
   1   9   6      131.36      171.89     19.28 o
   2   9   6      481.74      574.41     22.29 o
   3   9   6     1308.57     1315.15     41.57 o
   4   9   6       44.32       76.82     28.51 o
   5   9   6      537.48      498.78     42.78 o
   6   9   6     2557.69     2342.39     79.49 o
   7   9   6      458.08      362.10     74.79 o
   8   9   6       33.57      -11.40     52.23 o
   9   9   6        2.15        0.80     49.68 o
  10   9   6     1598.66     1755.70    111.54 o
 -11  10   6     1506.51     1469.32    255.41 o
 -10  10   6       11.37      -66.59    108.18 o
  -9  10   6     6366.47     6463.86    136.35 o
  -8  10   6     1216.96     1255.12     75.62 o
  -7  10   6     5474.17     5432.84     80.02 o
  -6  10   6     1692.55     1542.91     50.29 o
  -5  10   6     2734.76     2560.75     51.61 o
  -4  10   6     5884.94     5886.94     67.94 o
  -3  10   6      868.39      879.83     32.22 o
  -2  10   6    11192.73    11180.54     89.29 o
  -1  10   6      468.32      553.75     23.92 o
   0  10   6     6784.53     6557.33     62.82 o
   1  10   6     3102.74     3188.55     42.75 o
   2  10   6    21147.17    21057.01    122.48 o
   3  10   6     4428.10     4332.30     61.64 o
   4  10   6     9038.64     8995.82     98.80 o
   5  10   6     8605.11     8364.44     98.86 o
   6  10   6     1334.06     1414.38     69.64 o
   7  10   6     5118.91     4975.13    112.09 o
   8  10   6      735.38      658.82     61.70 o
   9  10   6     2035.60     1938.61     92.32 o
  10  10   6        2.86      -42.42     57.37 o
 -11  11   6      663.72      644.90    107.44 o
 -10  11   6      127.05      124.08    118.42 o
  -9  11   6        0.51      -97.49    100.50 o
  -8  11   6      193.05      173.14     79.26 o
  -7  11   6      711.24      792.35     47.43 o
  -6  11   6     2561.84     2422.09     50.29 o
  -5  11   6     1861.26     1848.05     51.21 o
  -4  11   6        5.74       31.49     26.12 o
  -3  11   6      406.16      378.89     30.25 o
  -2  11   6      129.35      176.40     25.18 o
  -1  11   6     3501.92     3519.22     65.36 o
   0  11   6     1368.62     1436.10     38.93 o
   1  11   6     3504.53     3685.71     45.48 o
   2  11   6     1306.69     1339.51     59.96 o
   3  11   6     1020.70     1042.16     36.76 o
   4  11   6       39.20       12.95     29.30 o
   5  11   6     5102.49     5069.57     80.28 o
   6  11   6     1780.54     1669.07     72.73 o
   7  11   6        1.66      -38.57     41.16 o
   8  11   6      460.98      457.80     58.65 o
   9  11   6       72.41      -12.89     50.35 o
  10  11   6     1458.19     1446.82    192.25 o
 -11  12   6     1850.68     1971.36    224.04 o
 -10  12   6       16.79      -22.34     83.67 o
  -9  12   6     3540.27     3301.92    227.88 o
  -8  12   6       32.18       87.35     63.83 o
  -7  12   6     3424.89     3396.73     86.85 o
  -6  12   6      464.71      536.34     47.84 o
  -5  12   6     1169.38     1233.03     41.20 o
  -4  12   6     6389.15     5937.22     72.90 o
  -3  12   6     1117.03     1129.67     46.36 o
  -2  12   6     6821.31     6707.60     72.71 o
  -1  12   6      231.17      262.67     32.28 o
   0  12   6     6368.23     6177.89     81.42 o
   1  12   6       27.88       20.63     21.31 o
   2  12   6     7699.73     7504.73    106.16 o
   3  12   6     8128.45     7816.40     92.16 o
   4  12   6     1229.16     1357.95     56.59 o
   5  12   6     7971.31     7874.02     97.30 o
   6  12   6        3.83      -20.82     38.08 o
   7  12   6     9426.40     9197.79    153.04 o
   8  12   6      474.77      513.78     60.88 o
   9  12   6     4510.74     4694.10    146.22 o
  10  12   6       55.63       56.63     60.99 o
 -10  13   6      261.37      317.77    113.94 o
  -9  13   6        0.98     -116.65     77.76 o
  -8  13   6     2267.75     2247.56    106.21 o
  -7  13   6      109.23       94.94     48.54 o
  -6  13   6     1989.54     1817.69     79.13 o
  -5  13   6      201.64      260.82     40.80 o
  -4  13   6     1056.12     1164.21     75.58 o
  -3  13   6        4.78      -10.42     31.55 o
  -2  13   6      883.37      919.45     45.46 o
  -1  13   6     1837.47     1926.85     55.04 o
   0  13   6      628.60      820.45     39.21 o
   1  13   6      628.37      714.87     34.59 o
   2  13   6      630.85      679.28     43.87 o
   3  13   6     4134.95     4085.41     71.32 o
   4  13   6     3590.99     3645.17     80.94 o
   5  13   6     1135.13     1105.40     60.43 o
   6  13   6     2689.27     2757.77     87.03 o
   7  13   6        1.97      120.34     62.73 o
   8  13   6     2344.77     2207.06    111.33 o
   9  13   6       66.86       85.78     68.36 o
  10  13   6      612.31      373.65    140.83 o
 -10  14   6       12.48      -67.00    159.39 o
  -9  14   6     3491.71     3634.90    148.84 o
  -8  14   6        4.75      -28.10     63.04 o
  -7  14   6      931.49     1031.41     83.09 o
  -6  14   6     1815.58     1813.86     79.50 o
  -5  14   6      342.44      392.32     53.12 o
  -4  14   6     5303.54     5131.47     73.44 o
  -3  14   6     3616.18     3416.87     68.93 o
  -2  14   6     5831.62     5465.03     79.39 o
  -1  14   6      122.69       63.06     30.23 o
   0  14   6     4805.54     4749.18     69.10 o
   1  14   6      614.55      610.65     42.14 o
   2  14   6    11635.29    11181.41    132.08 o
   3  14   6     4934.09     4795.43     75.97 o
   4  14   6      657.25      729.40     48.77 o
   5  14   6     3715.54     3629.40     80.54 o
   6  14   6     1083.85     1127.11     62.48 o
   7  14   6     2070.78     2155.08    103.66 o
   8  14   6        3.33       60.42     63.59 o
   9  14   6     3703.66     3681.47    142.09 o
  10  14   6      472.17      496.43     90.92 o
 -10  15   6      248.04      559.47    160.03 o
  -9  15   6      214.68      169.56     90.36 o
  -8  15   6      812.86      950.40     64.98 o
  -7  15   6     1361.13     1245.59     90.33 o
  -6  15   6      298.02      317.26    126.10 o
  -5  15   6      465.42      343.07     72.47 o
  -4  15   6      192.24      237.14     27.54 o
  -3  15   6      118.14      150.20     30.77 o
  -2  15   6     1588.71     1569.58     51.68 o
  -1  15   6      996.24     1046.02     46.15 o
   0  15   6       75.80       92.47     28.34 o
   1  15   6      146.33      165.24     41.95 o
   2  15   6     1953.23     1884.51     62.93 o
   3  15   6     6291.79     6165.91    125.82 o
   4  15   6     4159.06     3818.14     81.31 o
   5  15   6        8.91       11.34     36.42 o
   6  15   6     1364.53     1352.20     60.61 o
   7  15   6      184.16      170.49    100.50 o
   8  15   6     1201.56     1270.23    132.51 o
   9  15   6        9.85      -76.06     65.52 o
  10  15   6      325.87      211.24    125.46 o
 -10  16   6       46.24       21.76    144.67 o
  -9  16   6     2478.27     2401.88    149.77 o
  -8  16   6      858.73      950.23    105.98 o
  -7  16   6     2351.99     2379.85    114.15 o
  -6  16   6      376.25      403.80     69.77 o
  -5  16   6     6196.52     6146.00    152.99 o
  -4  16   6     4583.44     4359.34    122.79 o
  -3  16   6     3654.57     3522.44     64.29 o
  -2  16   6     2913.53     2690.17     61.09 o
  -1  16   6      269.33      262.48     34.62 o
   0  16   6     8045.09     7880.80     88.20 o
   1  16   6      354.18      360.42     45.27 o
   2  16   6     2682.38     2645.37     95.90 o
   3  16   6     1710.38     1749.09     59.63 o
   4  16   6     2157.06     2146.16     69.57 o
   5  16   6     2479.23     2417.89     71.76 o
   6  16   6     2346.15     2453.15     72.65 o
   7  16   6     2248.99     2182.21    110.35 o
   8  16   6      108.56      133.01     64.61 o
   9  16   6     1446.66     1397.30    103.65 o
 -10  17   6      545.88      346.95    170.27 o
  -9  17   6       78.97       74.94    139.55 o
  -8  17   6      367.99      445.42     70.64 o
  -7  17   6      636.48      665.53    171.55 o
  -6  17   6     3002.30     3131.88    153.63 o
  -5  17   6       25.84       63.56     63.86 o
  -4  17   6       16.66       50.35    115.86 o
  -3  17   6       16.29        1.85     30.49 o
  -2  17   6      110.95       83.24     32.72 o
  -1  17   6      788.82      811.88     43.49 o
   0  17   6       77.15       61.48     36.97 o
   1  17   6     5395.59     5071.07     91.70 o
   2  17   6     3461.45     3330.40    108.28 o
   3  17   6     3257.21     3239.22     94.55 o
   4  17   6     2120.86     2065.18     66.10 o
   5  17   6      871.64      864.47     51.47 o
   6  17   6     1405.63     1394.87     62.49 o
   7  17   6      105.06       33.00     77.62 o
   8  17   6     2865.42     2921.16    124.26 o
   9  17   6      106.91      -21.65     70.33 o
 -10  18   6       88.97      209.96    151.07 o
  -9  18   6     1800.06     2210.15    153.89 o
  -8  18   6       38.78       25.15     62.00 o
  -7  18   6      259.50      364.33     99.86 o
  -6  18   6     1028.40      961.02     90.23 o
  -5  18   6     6743.90     6294.94    160.19 o
  -4  18   6     5612.77     5364.50    146.36 o
  -3  18   6      633.47      782.57     59.98 o
  -2  18   6     3296.46     3255.99     65.19 o
  -1  18   6        8.19       57.94     30.89 o
   0  18   6     4102.20     4062.44     82.35 o
   1  18   6      346.78      354.30     43.19 o
   2  18   6     4157.51     3969.95    116.84 o
   3  18   6      248.42      319.09    113.84 o
   4  18   6     1721.79     1717.49     68.43 o
   5  18   6      771.66      942.52     52.21 o
   6  18   6     4490.35     4409.02     91.65 o
   7  18   6      921.15      983.94     68.35 o
   8  18   6      201.82      151.11    110.74 o
   9  18   6     2188.22     2345.77    127.27 o
 -10  19   6     1192.04      765.59    177.95 o
  -9  19   6        6.32      134.96    105.11 o
  -8  19   6     2425.06     2603.28    110.27 o
  -7  19   6      513.55      781.43     90.21 o
  -6  19   6     3073.43     2904.60    122.67 o
  -5  19   6     2186.35     2174.44    183.72 o
  -4  19   6     9995.99     9480.83    188.89 o
  -3  19   6     1509.27     1683.10    102.88 o
  -2  19   6       10.73       27.53     30.82 o
  -1  19   6     2442.97     2434.23     57.91 o
   0  19   6      125.77      110.64     39.67 o
   1  19   6     4495.13     4197.84     88.25 o
   2  19   6     1407.16     1486.61     85.75 o
   3  19   6     8237.45     7937.84    134.45 o
   4  19   6     1789.31     1748.93     70.67 o
   5  19   6     4977.07     5153.46    196.86 o
   6  19   6      709.68      760.30     63.93 o
   7  19   6       56.75       70.68     49.55 o
   8  19   6     2087.07     2071.32    115.35 o
   9  19   6        6.03       -6.88     75.25 o
  -9  20   6     1762.71     1998.71    243.89 o
  -8  20   6        1.09      -34.03     65.07 o
  -7  20   6      425.07      591.37     87.39 o
  -6  20   6       66.13       94.41     72.41 o
  -5  20   6     1095.71     1201.15     93.79 o
  -4  20   6     5167.02     4621.43    218.92 o
  -3  20   6     9785.86     9748.59    191.09 o
  -2  20   6       10.02       18.05     49.87 o
  -1  20   6     1836.26     1715.55     54.10 o
   0  20   6     4111.33     4057.65    100.71 o
   1  20   6       71.24       74.77     40.66 o
   2  20   6     3458.18     3390.82    110.07 o
   3  20   6      645.90      747.47     62.70 o
   4  20   6     2331.55     2371.21     77.52 o
   5  20   6      395.61      418.02     57.42 o
   6  20   6      602.56      738.69     65.88 o
   7  20   6      460.01      374.25     85.14 o
   8  20   6        2.21      -75.53     97.30 o
   9  20   6     1018.11     1220.07    167.71 o
  -9  21   6        1.86      108.17    186.28 o
  -8  21   6      763.29      914.82    141.05 o
  -7  21   6      445.88      482.25     88.10 o
  -6  21   6     1699.04     1862.83    114.60 o
  -5  21   6     2120.24     2087.31    110.84 o
  -4  21   6     4341.74     4267.25    136.89 o
  -3  21   6     2076.26     2114.37    109.88 o
  -2  21   6      906.68      968.96     83.89 o
  -1  21   6     9607.55     9496.17    115.48 o
   0  21   6      810.18      822.60     53.40 o
   1  21   6     4671.01     4422.30     90.07 o
   2  21   6       15.38      -39.00     50.99 o
   3  21   6       15.57        0.82     47.68 o
   4  21   6     3542.04     3118.10     96.99 o
   5  21   6     3856.34     3838.66    107.43 o
   6  21   6     1224.45     1370.03     77.97 o
   7  21   6      473.42      508.39    100.50 o
   8  21   6     2522.91     2534.66    131.58 o
   9  21   6        2.75      -66.57    108.82 o
  -9  22   6      720.22      716.80    129.79 o
  -8  22   6      124.33      139.83    102.23 o
  -7  22   6      851.49      853.72     98.73 o
  -6  22   6      205.73       86.37    192.68 o
  -5  22   6      347.50      415.36     79.04 o
  -4  22   6     1382.86     1478.12    108.82 o
  -3  22   6     2629.72     2547.64    116.73 o
  -2  22   6     1085.55     1173.00     71.38 o
  -1  22   6      750.11      737.34     69.37 o
   0  22   6      185.10      137.79     40.89 o
   1  22   6      859.75      849.56     53.68 o
   2  22   6     2981.22     2923.07    127.38 o
   3  22   6      351.04      491.32     60.04 o
   4  22   6      764.85      907.69     67.48 o
   5  22   6      547.50      645.61     62.16 o
   6  22   6      563.66      611.08     63.82 o
   7  22   6      677.23      729.56     71.78 o
   8  22   6       33.47      137.20     72.87 o
  -9  23   6        0.03       62.74     98.58 o
  -8  23   6      934.48      895.16     89.02 o
  -7  23   6       16.96       18.65    169.63 o
  -6  23   6      665.31      773.86    104.34 o
  -5  23   6     1075.41     1130.38     99.23 o
  -4  23   6      275.28      324.52     81.30 o
  -3  23   6     7329.44     7081.94    168.86 o
  -2  23   6      203.27      216.16     54.65 o
  -1  23   6     4269.06     4328.14    113.13 o
   0  23   6       84.02       70.42     58.71 o
   1  23   6     4626.46     4772.87     92.58 o
   2  23   6     1496.20     1461.62     85.50 o
   3  23   6     1176.14     1326.63     72.85 o
   4  23   6     1814.28     1829.30     85.10 o
   5  23   6      286.99      201.33     56.90 o
   6  23   6     2532.93     2415.22     95.60 o
   7  23   6       81.48       42.85     87.65 o
   8  23   6     5721.34     5698.38    271.41 o
  -9  24   6       29.01       93.16     87.04 o
  -8  24   6      190.59      171.75     75.31 o
  -7  24   6      499.90      359.38     90.43 o
  -6  24   6     2148.70     2277.84    123.35 o
  -5  24   6      286.79      250.32     81.46 o
  -4  24   6     1340.58     1408.75    103.00 o
  -3  24   6      591.03      592.81     67.51 o
  -2  24   6     2846.06     2871.18    109.63 o
  -1  24   6      163.91      298.97     89.78 o
   0  24   6     1464.45     1409.22     80.57 o
   1  24   6       17.96       45.32     56.33 o
   2  24   6     4455.46     4212.63    121.02 o
   3  24   6       28.14      -30.46     46.97 o
   4  24   6     1406.86     1362.17    183.77 o
   5  24   6      916.14      875.46     69.31 o
   6  24   6      169.74      108.32     57.33 o
   7  24   6      647.87      685.95     91.38 o
   8  24   6        6.87     -101.14    110.10 o
  -8  25   6     1960.28     2213.40    120.66 o
  -7  25   6     1305.79     1201.49    254.13 o
  -6  25   6     2346.15     2335.94    182.44 o
  -5  25   6     1381.16     1388.67    109.61 o
  -4  25   6     4142.45     4085.68    148.26 o
  -3  25   6     7078.76     6751.89    143.88 o
  -2  25   6      410.15      487.67     61.87 o
  -1  25   6     4723.40     4811.41    121.47 o
   0  25   6      520.09      528.12     86.45 o
   1  25   6     5881.37     5539.06    130.36 o
   2  25   6      611.21     1070.29    147.23 o
   3  25   6     8178.43     7675.50    211.24 o
   4  25   6     1613.10     1701.98     99.45 o
   5  25   6     1305.81     1490.21    152.35 o
   6  25   6     1359.04     1422.55    107.13 o
   7  25   6      786.61      758.66     96.41 o
   8  25   6     1933.57     1993.34    190.76 o
  -8  26   6      114.91       79.04     82.64 o
  -7  26   6      111.54      212.42    104.34 o
  -6  26   6     1149.57     1226.32    209.96 o
  -5  26   6      995.60     1025.88    103.72 o
  -4  26   6     1215.18     1271.89     86.88 o
  -3  26   6     1892.48     1780.55     94.67 o
  -2  26   6       87.41      -26.75     75.66 o
  -1  26   6        0.95       -5.53     73.18 o
   0  26   6      724.26      817.66     75.32 o
   1  26   6      868.70      971.96     79.48 o
   2  26   6     3868.14     3480.99    212.52 o
   3  26   6       67.61       41.06     85.08 o
   4  26   6     1916.88     1886.38    143.39 o
   5  26   6     1165.93     1101.01    145.95 o
   6  26   6      295.57      147.21     80.56 o
   7  26   6       72.64       93.22     80.08 o
  -8  27   6     3324.11     3111.42    154.86 o
  -7  27   6      263.28      132.00     91.11 o
  -6  27   6     1873.54     1804.04    125.70 o
  -5  27   6     2658.10     2565.67    136.87 o
  -4  27   6     2698.14     2768.20    111.66 o
  -3  27   6     2380.19     2504.08    105.07 o
  -2  27   6       85.46       23.12     79.66 o
  -1  27   6     6206.45     5917.26    188.94 o
   0  27   6        2.84      -25.73     59.70 o
   1  27   6     3256.54     3205.84    265.65 o
   2  27   6      245.73      236.85    125.46 o
   3  27   6     3252.52     3305.86    146.55 o
   4  27   6     2975.08     3327.13    159.39 o
   5  27   6     2581.26     2596.34    185.64 o
   6  27   6      961.76      779.63     95.48 o
   7  27   6      281.45      293.54     90.07 o
  -7  28   6      166.14      157.31    120.98 o
  -6  28   6      524.63      509.02     97.10 o
  -5  28   6        7.53       81.69     64.99 o
  -4  28   6     1457.13     1554.42     93.86 o
  -3  28   6      406.99      426.71     69.82 o
  -2  28   6      352.76      299.99     91.34 o
  -1  28   6       34.77       48.90     83.22 o
   0  28   6     1848.76     1734.38     94.53 o
   1  28   6      691.75      717.16    231.08 o
   2  28   6      262.78      241.97    126.74 o
   3  28   6      233.85      250.39     90.57 o
   4  28   6      625.24      748.76    234.93 o
   5  28   6      579.27      322.62    122.90 o
   6  28   6      475.58      619.64    139.55 o
   7  28   6      147.15       66.59    128.66 o
  -7  29   6      272.53      294.46     96.38 o
  -6  29   6     1045.62     1181.40    164.09 o
  -5  29   6      910.81     1172.85     89.69 o
  -4  29   6      536.87      565.26     76.83 o
  -3  29   6     4971.20     4813.43    134.22 o
  -2  29   6        3.11      -33.56     80.51 o
  -1  29   6     6589.52     6181.24    217.64 o
   0  29   6      189.33      149.21     71.98 o
   1  29   6     5037.94     4900.64    338.63 o
   2  29   6      448.90      390.48    140.83 o
   3  29   6     1686.86     1874.86    139.55 o
   4  29   6     1244.04     1253.79    176.03 o
   5  29   6      477.63      267.57    122.90 o
   6  29   6     2679.25     2728.20    198.44 o
  -6  30   6       27.59       46.06     97.78 o
  -5  30   6       32.11       28.44     66.62 o
  -4  30   6      646.08      695.84     80.80 o
  -3  30   6       84.64      185.51     68.07 o
  -2  30   6      246.99      257.70     92.89 o
  -1  30   6       77.09       54.14    162.59 o
   0  30   6      400.40      382.60     77.90 o
   1  30   6      262.58      334.60     86.93 o
   2  30   6      619.29      591.47    153.63 o
   3  30   6      308.28      246.63    112.02 o
   4  30   6       23.18      208.65     91.36 o
   5  30   6      818.80      796.31    142.11 o
   6  30   6       72.51      192.04    135.71 o
  -6  31   6     1783.04     2019.37    203.28 o
  -5  31   6      634.12      786.10    184.38 o
  -4  31   6      278.74      267.02     72.57 o
  -3  31   6     4754.86     4823.16    226.43 o
  -2  31   6     1030.12     1016.64    120.12 o
  -1  31   6     3617.26     3552.64    169.33 o
   0  31   6       20.41       97.17     83.92 o
   1  31   6     3387.21     3099.48    220.20 o
   2  31   6      332.31      227.88    139.55 o
   3  31   6     1337.59     1669.37    126.43 o
   4  31   6      979.51      985.26    117.81 o
   5  31   6      577.89      545.38    139.55 o
  -5  32   6       44.05      102.57     84.23 o
  -4  32   6       39.83       71.94     82.93 o
  -3  32   6      173.66      374.84     73.18 o
  -2  32   6       92.26       95.16     93.10 o
  -1  32   6      425.00      382.63    102.93 o
   0  32   6     1417.70     1409.02    130.62 o
   1  32   6       31.26      202.28    130.59 o
   2  32   6       13.36       -5.12    124.18 o
   3  32   6      187.92      250.83     98.42 o
   4  32   6      556.32      466.90    104.26 o
  -5  33   6     3171.48     3181.54    134.30 o
  -4  33   6     2016.05     2155.33    140.16 o
  -3  33   6     1922.13     2103.50    157.11 o
  -2  33   6      238.90      172.43    131.87 o
  -1  33   6     1101.51     1317.94    134.15 o
   0  33   6       35.00       28.66    188.84 o
   1  33   6     3085.34     3342.72    238.13 o
   2  33   6      153.60      142.11    142.11 o
   3  33   6      892.74      946.29    118.47 o
   4  33   6     1751.04     2064.59    145.19 o
  -4  34   6      180.34      215.78    133.24 o
  -3  34   6       22.72      114.75    183.72 o
  -2  34   6      103.67      140.29    108.82 o
  -1  34   6      267.14      200.06    129.30 o
   0  34   6      165.92      144.94    111.38 o
   1  34   6       39.55       23.04    129.30 o
   2  34   6      118.74       94.74    140.83 o
   3  34   6       11.00      174.87     98.74 o
   4  34   6      244.50      427.60    181.79 o
  -4  35   6     1028.66     1296.31    293.18 o
  -3  35   6      266.12      389.36    116.57 o
  -2  35   6       57.96      172.71    113.30 o
  -1  35   6     5677.00     5795.59    383.43 o
   0  35   6        1.41      229.16    142.11 o
   1  35   6     3143.33     3301.75    245.81 o
   2  35   6      161.26      220.20    156.19 o
   3  35   6     1397.42     1553.83    139.52 o
  -3  36   6      251.76      145.95    184.36 o
  -2  36   6        6.49     -258.29    172.19 o
  -1  36   6        0.59       88.17    133.15 o
   0  36   6       54.51     -112.66    130.59 o
   1  36   6        9.03      197.16    157.47 o
   2  36   6      322.67      428.88    174.11 o
   3  36   6       76.60      216.36    165.15 o
  -2  37   6      692.43      111.38    179.23 o
  -1  37   6     1918.75     1815.39    244.53 o
   1  37   6     3086.49     3100.76    261.17 o
 -11   1   7     2972.67     2902.54     79.48 o
 -10   1   7     2055.63     1966.30     59.38 o
  -9   1   7      891.03      901.22     53.32 o
  -8   1   7      257.37      298.28     41.40 o
  -7   1   7     2628.80     2541.78     88.42 o
  -6   1   7     1319.98     1347.14     55.39 o
  -5   1   7     6321.27     6212.47     92.19 o
  -4   1   7     1551.25     1604.61     44.71 o
  -3   1   7    14162.30    14136.95     97.67 o
  -2   1   7    20797.30    20911.80    110.65 o
  -1   1   7     8974.10     8930.19     63.66 o
   0   1   7     6932.32     6834.23     71.36 o
   1   1   7     1642.69     1643.07     36.47 o
   2   1   7     6940.14     6929.14     64.29 o
   3   1   7       40.63       23.41     21.10 o
   4   1   7    18687.38    18586.74    167.36 o
   5   1   7        7.06      -35.15     29.68 o
   6   1   7     4660.97     4609.22    131.94 o
   7   1   7     1710.98     1682.88     91.84 o
   8   1   7     2274.36     2159.33     72.62 o
   9   1   7     3657.68     3502.12     90.00 o
  10   1   7       21.12      -38.49     43.12 o
 -11   2   7       27.99      103.56     57.43 o
 -10   2   7        7.43        9.80     40.03 o
  -9   2   7        4.45       34.35     38.81 o
  -8   2   7       83.50       45.20     38.21 o
  -7   2   7     1896.20     1795.22     61.38 o
  -6   2   7     5794.84     5621.47     90.69 o
  -5   2   7      409.36      469.30     39.22 o
  -4   2   7     1095.10     1209.74     36.96 o
  -3   2   7      423.81      512.94     26.49 o
  -2   2   7      244.64      284.22     22.83 o
  -1   2   7     1501.31     1713.36     32.05 o
   0   2   7      111.25      174.88     19.06 o
   1   2   7       18.31        2.88     18.09 o
   2   2   7       27.85       43.78     18.44 o
   3   2   7     1742.51     1609.45     53.42 o
   4   2   7      377.94      403.42     35.83 o
   5   2   7       15.73       20.51     33.05 o
   6   2   7        0.04       33.31     39.54 o
   7   2   7     2428.83     1983.44     64.75 o
   8   2   7       14.42       26.25     36.32 o
   9   2   7        6.08      -28.00     39.23 o
  10   2   7       46.21       63.57     53.77 o
 -11   3   7     3112.80     3123.17     72.37 o
 -10   3   7     1081.77     1239.71     88.81 o
  -9   3   7     2027.56     2041.93     83.35 o
  -8   3   7      192.16      247.80     40.28 o
  -7   3   7     6704.81     6474.36     95.54 o
  -6   3   7      249.84      314.38     43.99 o
  -5   3   7     8306.50     8145.12     88.62 o
  -4   3   7     3742.86     3604.83     56.41 o
  -3   3   7     7869.02     7450.96     67.35 o
  -2   3   7     6371.18     6412.36     65.98 o
  -1   3   7    15891.01    16441.83    104.82 o
   0   3   7    11704.78    11457.89     77.68 o
   1   3   7      165.59      200.59     21.92 o
   2   3   7    13472.97    13210.41    102.11 o
   3   3   7        8.60      -10.52     23.35 o
   4   3   7     8485.19     8306.87    103.41 o
   5   3   7     1290.03     1139.99     49.93 o
   6   3   7     7898.06     7698.48    107.30 o
   7   3   7     4012.55     3881.81     81.65 o
   8   3   7     3464.69     3452.23     83.10 o
   9   3   7     2485.99     2556.88    111.98 o
  10   3   7      800.87      771.94     61.14 o
 -11   4   7       34.81      102.72     88.95 o
 -10   4   7       40.74       63.12     38.77 o
  -9   4   7       50.57       50.36     37.71 o
  -8   4   7       31.27        1.59     36.34 o
  -7   4   7      256.29      259.93     38.97 o
  -6   4   7        7.50      -51.66     37.09 o
  -5   4   7      200.14      240.45     38.65 o
  -4   4   7      356.86      347.53     28.98 o
  -3   4   7       68.15      109.07     21.64 o
  -2   4   7      246.14      293.38     22.99 o
  -1   4   7      788.67      813.58     27.33 o
   0   4   7     1991.88     2160.11     32.18 o
   1   4   7      669.00      719.16     37.51 o
   2   4   7      250.83      284.41     25.08 o
   3   4   7       27.71        7.02     22.81 o
   4   4   7        0.02      -40.33     26.89 o
   5   4   7     1260.48     1206.04     69.85 o
   6   4   7      458.79      410.52     38.31 o
   7   4   7       51.90       12.10     32.22 o
   8   4   7      100.75       88.23     38.15 o
   9   4   7       14.33      -26.16     38.25 o
  10   4   7      396.39      468.74     67.96 o
 -11   5   7      455.84      738.53    154.16 o
 -10   5   7      811.35      855.06     48.35 o
  -9   5   7     3979.37     3828.41     83.71 o
  -8   5   7       97.44       46.60     36.90 o
  -7   5   7     4985.37     4969.09     84.34 o
  -6   5   7      440.99      506.88     37.54 o
  -5   5   7     8214.94     8133.41     84.86 o
  -4   5   7       66.38       12.33     24.26 o
  -3   5   7     6065.12     5606.81     57.76 o
  -2   5   7     6989.12     6879.46     72.09 o
  -1   5   7    11358.49    11713.91    103.01 o
   0   5   7     2082.98     1782.77     46.63 o
   1   5   7      694.42      729.35     30.53 o
   2   5   7     6613.03     6538.35     76.57 o
   3   5   7      459.32      483.09     28.76 o
   4   5   7    12543.82    12246.87    128.22 o
   5   5   7     1197.85     1165.37     55.52 o
   6   5   7     2091.05     2257.86     65.23 o
   7   5   7     2636.49     2331.90     99.14 o
   8   5   7     2435.78     2630.94     95.89 o
   9   5   7     1485.62     1465.20     83.05 o
  10   5   7      304.27      347.42     65.85 o
 -11   6   7       90.23       53.75     71.85 o
 -10   6   7      491.69      528.19     60.50 o
  -9   6   7       48.01       47.24     41.24 o
  -8   6   7     1152.09     1213.25     53.00 o
  -7   6   7      840.63      880.83     46.24 o
  -6   6   7       85.13      109.03     31.84 o
  -5   6   7     1589.78     1561.21     50.22 o
  -4   6   7      846.04      916.27     42.75 o
  -3   6   7      350.61      356.42     28.54 o
  -2   6   7     1797.51     1823.72     37.67 o
  -1   6   7      394.04      343.30     25.02 o
   0   6   7      140.66      191.42     21.20 o
   1   6   7     5584.56     5509.81     85.29 o
   2   6   7      615.43      639.51     30.72 o
   3   6   7      691.44      750.75     42.77 o
   4   6   7     5590.65     5643.12     85.79 o
   5   6   7      500.66      521.43     39.78 o
   6   6   7      106.71      174.68     42.99 o
   7   6   7        0.95      -34.48     60.03 o
   8   6   7      310.26      226.55     52.97 o
   9   6   7      106.81      125.05     74.93 o
  10   6   7      262.88      240.22     65.34 o
 -11   7   7     1662.61     1629.65    128.09 o
 -10   7   7      896.18      931.24    116.36 o
  -9   7   7     1315.56     1423.88     75.05 o
  -8   7   7     1443.81     1488.64     56.74 o
  -7   7   7     5075.94     5061.80     82.93 o
  -6   7   7      154.18      164.81     33.26 o
  -5   7   7     3830.21     3869.56     68.60 o
  -4   7   7     2632.05     2679.36     51.53 o
  -3   7   7     7043.17     7031.53     75.96 o
  -2   7   7     3540.22     3489.40     45.78 o
  -1   7   7     8130.20     8101.16     72.78 o
   0   7   7     3335.39     3212.86     45.99 o
   1   7   7     1220.80     1345.20     51.43 o
   2   7   7     5836.36     5704.09     65.09 o
   3   7   7     1409.63     1319.16     41.87 o
   4   7   7    27191.07    26650.63    189.93 o
   5   7   7       19.04      -37.67     38.36 o
   6   7   7     1828.37     1877.42     75.34 o
   7   7   7     3040.94     3056.55     96.12 o
   8   7   7     1705.49     1806.66     83.99 o
   9   7   7     3798.01     4047.70    119.90 o
  10   7   7      655.74      765.04    100.79 o
 -11   8   7      498.97      430.04    208.04 o
 -10   8   7       12.81       21.85     68.18 o
  -9   8   7      106.65      -43.36     79.93 o
  -8   8   7     1743.33     1837.76     62.09 o
  -7   8   7       10.96       38.43     34.70 o
  -6   8   7     5154.87     5036.95     97.52 o
  -5   8   7      511.78      504.02     41.37 o
  -4   8   7       50.49       62.31     35.29 o
  -3   8   7     3787.76     3820.61     59.24 o
  -2   8   7     2528.26     2518.31     48.56 o
  -1   8   7     4382.03     4293.44     50.07 o
   0   8   7       95.30      151.41     22.76 o
   1   8   7      453.52      436.09     36.16 o
   2   8   7      617.62      655.96     29.68 o
   3   8   7     7412.90     7222.52     97.52 o
   4   8   7     3121.12     3147.97     56.00 o
   5   8   7      319.95      277.53     44.13 o
   6   8   7      160.50      123.67     45.69 o
   7   8   7      138.59      161.38     64.86 o
   8   8   7      462.96      331.27     55.13 o
   9   8   7      934.88      910.63     91.82 o
  10   8   7       50.25      -58.09     80.66 o
 -10   9   7     1004.72     1171.14     89.28 o
  -9   9   7     2017.95     2170.53    100.03 o
  -8   9   7       55.49       63.46     34.16 o
  -7   9   7     4172.23     4200.99    125.05 o
  -6   9   7      587.49      652.23     40.86 o
  -5   9   7    10839.72    10491.88    107.88 o
  -4   9   7      738.19      707.02     39.56 o
  -3   9   7     4924.37     4760.77     75.79 o
  -2   9   7     3391.09     3401.24     61.28 o
  -1   9   7     3896.84     3847.03     47.15 o
   0   9   7    16071.12    15784.59    123.38 o
   1   9   7     5268.24     5304.80     85.83 o
   2   9   7     8461.33     8023.58     85.23 o
   3   9   7     1208.96     1237.35     39.82 o
   4   9   7    10186.33     9857.77    106.61 o
   5   9   7      308.96      333.10     46.03 o
   6   9   7     1890.77     1849.39     77.57 o
   7   9   7     3595.88     3303.69     98.72 o
   8   9   7     1257.36     1175.08    122.47 o
   9   9   7     2897.63     2755.65    105.00 o
  10   9   7      790.52      715.67    190.12 o
 -10  10   7        6.16       -8.10     65.92 o
  -9  10   7       16.32       -8.38     60.72 o
  -8  10   7      475.21      334.73     66.06 o
  -7  10   7      423.85      427.03     36.21 o
  -6  10   7     4148.20     3958.25     72.13 o
  -5  10   7       65.32      111.15     32.82 o
  -4  10   7      492.50      459.59     36.55 o
  -3  10   7       14.59       -9.90     26.07 o
  -2  10   7     1424.63     1439.54     54.72 o
  -1  10   7     2376.39     2346.53     48.52 o
   0  10   7      818.14      941.72     37.34 o
   1  10   7      461.11      534.95     36.09 o
   2  10   7      241.49      265.99     30.00 o
   3  10   7     5121.13     5095.84    116.60 o
   4  10   7      332.76      347.96     42.69 o
   5  10   7      520.14      623.10     51.15 o
   6  10   7      215.47      199.59     45.00 o
   7  10   7        7.14       70.94     45.51 o
   8  10   7      184.01      194.48     52.81 o
   9  10   7      364.97      479.28     65.53 o
  10  10   7      251.47      305.38     83.67 o
 -10  11   7      995.26      955.34    113.09 o
  -9  11   7     2150.56     2027.68     98.24 o
  -8  11   7        1.77      118.59     62.28 o
  -7  11   7     2167.98     1983.46     74.10 o
  -6  11   7       65.15       53.12     29.02 o
  -5  11   7     5071.60     4911.94     74.95 o
  -4  11   7      584.15      571.70     37.88 o
  -3  11   7     1442.97     1405.20     53.71 o
  -2  11   7     4480.20     4359.87     78.21 o
  -1  11   7     2340.84     2340.56     62.22 o
   0  11   7     7689.97     7394.21     79.06 o
   1  11   7     2233.62     2380.81     55.54 o
   2  11   7     7896.53     7698.99    111.06 o
   3  11   7      375.54      396.37     41.39 o
   4  11   7     3599.54     3707.32     80.50 o
   5  11   7     1445.34     1474.48     68.64 o
   6  11   7     1527.26     1626.71    170.27 o
   7  11   7      712.97      720.82     77.21 o
   8  11   7      568.89      525.28     75.78 o
   9  11   7     2016.92     2232.89    121.44 o
  10  11   7      966.86     1179.11    166.43 o
 -10  12   7      624.35      788.60    111.55 o
  -9  12   7        3.37      -26.63     62.28 o
  -8  12   7     1230.96     1289.06     81.25 o
  -7  12   7      608.25      678.34     52.35 o
  -6  12   7      446.24      436.47     33.50 o
  -5  12   7     2741.87     2826.66     83.36 o
  -4  12   7     2385.35     2389.19    100.15 o
  -3  12   7        6.71       -8.30     31.26 o
  -2  12   7     1601.37     1489.78     70.03 o
  -1  12   7      760.72      813.95     62.64 o
   0  12   7      155.59      128.07     32.97 o
   1  12   7     3687.72     3691.90     64.74 o
   2  12   7     1360.98     1337.61    108.27 o
   3  12   7     2640.76     2614.63     71.78 o
   4  12   7     1308.70     1356.80     70.77 o
   5  12   7     1291.23     1273.64     54.73 o
   6  12   7        9.82       46.34     54.87 o
   7  12   7       59.78      -32.31     58.09 o
   8  12   7     1066.02     1020.93     89.77 o
   9  12   7       93.45      182.66     74.73 o
 -10  13   7      678.42      620.46    107.32 o
  -9  13   7     2820.84     2777.73    142.41 o
  -8  13   7      496.09      479.67     89.65 o
  -7  13   7     1998.20     1989.45     72.30 o
  -6  13   7      464.44      473.61     46.75 o
  -5  13   7    10167.74     9811.01    140.44 o
  -4  13   7      621.73      652.71     44.53 o
  -3  13   7     2411.88     2274.52     63.90 o
  -2  13   7      894.80      909.00     45.55 o
  -1  13   7     2121.65     2183.27     61.82 o
   0  13   7     6249.30     6136.93    121.47 o
   1  13   7     2424.08     2306.34     51.56 o
   2  13   7    10129.23     9818.39    134.02 o
   3  13   7      218.12      232.31     41.45 o
   4  13   7      828.33      912.36     51.17 o
   5  13   7       26.38       75.22     36.82 o
   6  13   7     2756.64     2765.74    109.77 o
   7  13   7     3119.71     2923.73    118.12 o
   8  13   7      559.16      500.13    193.32 o
   9  13   7     1685.70     1781.85    116.29 o
 -10  14   7      587.85      636.28    171.55 o
  -9  14   7      466.09      393.04    153.63 o
  -8  14   7     4768.34     4689.18    184.93 o
  -7  14   7       27.86       -8.23    106.26 o
  -6  14   7      990.21     1045.28     67.43 o
  -5  14   7      144.94      174.18     31.79 o
  -4  14   7     5525.90     5257.79     84.08 o
  -3  14   7      135.25      154.01     35.82 o
  -2  14   7     2655.24     2638.15     82.23 o
  -1  14   7     2065.67     1980.13     75.27 o
   0  14   7       11.35       14.85     32.17 o
   1  14   7     3880.92     3745.15    112.54 o
   2  14   7      481.24      516.06     51.27 o
   3  14   7     4704.25     4576.27     86.51 o
   4  14   7      152.72      130.56     39.84 o
   5  14   7      165.57      147.55     50.54 o
   6  14   7      549.95      462.79     68.72 o
   7  14   7       52.14       57.92     61.06 o
   8  14   7      498.77      463.54     77.50 o
   9  14   7     2077.04     2085.71    144.03 o
 -10  15   7      769.32      711.82    176.67 o
  -9  15   7     2597.02     3153.25    254.77 o
  -8  15   7       13.59       28.46    207.40 o
  -7  15   7     3864.78     3673.85    131.68 o
  -6  15   7      119.34      211.98     50.09 o
  -5  15   7    11032.27    10948.49    194.29 o
  -4  15   7      432.37      450.83     38.08 o
  -3  15   7     3893.96     3801.84    100.52 o
  -2  15   7     5086.24     4826.59     82.97 o
  -1  15   7     2903.78     2835.42     68.47 o
   0  15   7     3019.38     2915.99     62.84 o
   1  15   7      955.41      928.38     58.68 o
   2  15   7     2855.21     2821.47     99.66 o
   3  15   7      709.08      649.72     51.29 o
   4  15   7     9746.71     9732.56    124.18 o
   5  15   7      323.86      312.09     46.11 o
   6  15   7     3249.91     3318.08     97.66 o
   7  15   7      877.74      957.97    100.50 o
   8  15   7      420.02      412.14     76.55 o
   9  15   7     1090.22     1265.62    127.38 o
 -10  16   7     1289.11     1319.93    213.80 o
  -9  16   7      658.61      583.79    170.27 o
  -8  16   7      364.17      335.77     66.44 o
  -7  16   7      162.85      321.04     73.42 o
  -6  16   7     3382.30     3505.39    127.89 o
  -5  16   7      211.99      185.20     50.50 o
  -4  16   7     2302.85     2254.10     66.89 o
  -3  16   7     1453.21     1354.66    107.73 o
  -2  16   7     1307.78     1336.77     54.14 o
  -1  16   7      118.93      103.42     35.90 o
   0  16   7     3001.38     2862.62     63.49 o
   1  16   7     3546.19     3394.70     90.81 o
   2  16   7      230.55      199.17     56.24 o
   3  16   7     2465.86     2339.91     98.74 o
   4  16   7     1051.93     1058.97     53.27 o
   5  16   7       69.15      109.99     40.27 o
   6  16   7      692.67      660.56     59.44 o
   7  16   7      387.42      366.56     73.99 o
   8  16   7      308.27      320.16     90.26 o
   9  16   7        5.03       15.10    115.22 o
 -10  17   7      428.47      482.65    179.23 o
  -9  17   7      165.12      331.06    162.59 o
  -8  17   7      169.84      111.00    109.75 o
  -7  17   7     3020.18     3202.01    127.42 o
  -6  17   7      249.01      230.84    129.30 o
  -5  17   7     3893.11     3652.06    403.28 o
  -4  17   7      522.73      533.50     33.04 o
  -3  17   7      241.81      286.02     44.69 o
  -2  17   7     1394.78     1447.52     74.65 o
  -1  17   7        9.27       24.28     35.30 o
   0  17   7     5673.01     5416.42     96.06 o
   1  17   7       33.19      -20.74     58.48 o
   2  17   7     6015.82     5825.18    193.96 o
   3  17   7      224.95      246.97     61.25 o
   4  17   7     3683.98     3785.26    104.91 o
   5  17   7      120.71       60.70     40.90 o
   6  17   7     1988.32     2077.01     85.90 o
   7  17   7     1348.37     1509.76     99.93 o
   8  17   7      510.30      528.90     81.47 o
   9  17   7     1717.53     1944.16    126.74 o
  -9  18   7      737.68      970.52    328.38 o
  -8  18   7     1081.85     1047.46     84.39 o
  -7  18   7       21.20      110.29    136.35 o
  -6  18   7     2090.37     2127.34    114.15 o
  -5  18   7      364.18      389.15     74.12 o
  -4  18   7     1731.53     1580.22     74.84 o
  -3  18   7     1218.16     1182.52     47.79 o
  -2  18   7      918.70      972.99     50.23 o
  -1  18   7     2937.09     2932.73     72.35 o
   0  18   7      827.39      907.84     53.41 o
   1  18   7     5394.48     5262.39    158.29 o
   2  18   7       74.53       -4.06     71.69 o
   3  18   7     3289.38     3034.79    255.41 o
   4  18   7      738.01      611.23     59.68 o
   5  18   7     2122.41     2041.74     88.92 o
   6  18   7      862.79      834.66     58.56 o
   7  18   7      766.79      866.91     67.75 o
   8  18   7      471.01      487.91     85.10 o
   9  18   7       21.39      -41.62     76.51 o
  -9  19   7      471.54      368.99    116.01 o
  -8  19   7       65.59      124.84     68.04 o
  -7  19   7     3482.73     3349.61    131.91 o
  -6  19   7       17.89      -35.37     67.20 o
  -5  19   7     1524.59     1565.16    145.95 o
  -4  19   7      931.02      939.40     81.95 o
  -3  19   7      664.39      700.69     40.30 o
  -2  19   7     7054.58     6797.01     94.52 o
  -1  19   7     1404.46     1448.72     51.76 o
   0  19   7     3749.92     3531.61     82.54 o
   1  19   7      783.18      831.85     58.39 o
   2  19   7     1840.00     2011.57     93.66 o
   3  19   7        9.43        8.84     51.27 o
   4  19   7     1825.78     1882.74     96.89 o
   5  19   7      307.11      312.99     56.29 o
   6  19   7     1170.42     1202.16     74.38 o
   7  19   7      269.69      175.93     94.10 o
   8  19   7       29.93     -138.27     97.30 o
  -9  20   7       33.92      166.43    161.31 o
  -8  20   7     3988.86     4061.51    131.27 o
  -7  20   7        2.92     -102.21     68.14 o
  -6  20   7     2414.94     2519.40    123.86 o
  -5  20   7     1121.68     1095.05     93.76 o
  -4  20   7     3819.37     3788.40    133.10 o
  -3  20   7     2793.02     2851.05     91.30 o
  -2  20   7     6776.96     6541.82    107.29 o
  -1  20   7      614.34      730.48     56.26 o
   0  20   7      461.69      470.38     47.23 o
   1  20   7     2401.10     2253.93     81.91 o
   2  20   7      298.38      301.82     87.70 o
   3  20   7     5406.66     5280.16    133.48 o
   4  20   7      962.53      899.31     77.76 o
   5  20   7     4336.30     4191.09    145.55 o
   6  20   7        8.06      -78.46     58.02 o
   7  20   7      864.63      875.36    145.31 o
   8  20   7     1332.23     1264.88    166.43 o
  -9  21   7     3673.02     4352.84    290.62 o
  -8  21   7      686.81      791.00    126.39 o
  -7  21   7      694.12      690.03     91.17 o
  -6  21   7        5.29      -28.93     68.91 o
  -5  21   7     5572.79     4987.53    154.56 o
  -4  21   7      272.48      306.02    173.47 o
  -3  21   7      887.29      901.86     99.11 o
  -2  21   7     5043.83     4887.74     82.42 o
  -1  21   7      565.96      644.86     41.18 o
   0  21   7     4970.50     4881.07    105.37 o
   1  21   7      492.71      374.55     49.28 o
   2  21   7     1606.46     1539.32     88.04 o
   3  21   7       68.96       80.09     51.56 o
   4  21   7     1993.04     2014.44    101.33 o
   5  21   7       29.32       38.39     77.55 o
   6  21   7     2065.21     2070.55     91.32 o
   7  21   7      821.32      895.67     93.14 o
   8  21   7      287.28      303.42    130.59 o
  -9  22   7       86.24      101.14    188.20 o
  -8  22   7     1774.97     1781.25    106.44 o
  -7  22   7      382.18      466.12     88.40 o
  -6  22   7     5999.20     5724.87    353.35 o
  -5  22   7       14.79       74.95     72.15 o
  -4  22   7     1867.41     2024.70    133.15 o
  -3  22   7     1499.91     1495.40     97.57 o
  -2  22   7     2157.99     2200.36     77.85 o
  -1  22   7     1022.47     1105.09     54.25 o
   0  22   7      890.11      865.94     52.60 o
   1  22   7     2879.28     2922.64     88.22 o
   2  22   7        9.08      -30.13    136.35 o
   3  22   7     6992.79     6775.25    137.26 o
   4  22   7     2100.86     1929.51     99.50 o
   5  22   7      926.12      917.73     71.36 o
   6  22   7     1126.05     1165.36     78.71 o
   7  22   7     3051.89     2963.24    142.75 o
   8  22   7     1065.65      975.62    104.42 o
  -8  23   7        1.19     -125.42    161.43 o
  -7  23   7      112.04      172.27    135.71 o
  -6  23   7      209.64      320.54     87.06 o
  -5  23   7     3216.02     3381.54    428.88 o
  -4  23   7      362.78      458.19    145.95 o
  -3  23   7     1367.01     1396.21     97.10 o
  -2  23   7       22.19       74.96     45.07 o
  -1  23   7       23.97      -20.20     33.69 o
   0  23   7     3686.95     3369.49     81.21 o
   1  23   7       33.08       10.26     43.79 o
   2  23   7      385.89      365.46     63.17 o
   3  23   7     1617.41     1630.30     81.32 o
   4  23   7      977.88      959.85     87.06 o
   5  23   7       11.73       65.59     64.18 o
   6  23   7     1508.97     1623.62     86.67 o
   7  23   7      117.98      141.17     74.19 o
   8  23   7       31.02      -47.00    140.83 o
  -8  24   7     1084.60     1115.83     99.60 o
  -7  24   7       26.12        0.67     80.52 o
  -6  24   7     3287.43     3209.58    142.27 o
  -5  24   7        2.28      -43.94     78.10 o
  -4  24   7     4476.68     4263.68    148.50 o
  -3  24   7     3784.57     3711.92    194.82 o
  -2  24   7     2592.15     2639.46     83.74 o
  -1  24   7     2554.19     2542.54    121.30 o
   0  24   7     2261.72     1946.33     68.78 o
   1  24   7     5135.93     4932.23    109.18 o
   2  24   7      843.41      819.20     73.67 o
   3  24   7     1278.53     1423.75    142.15 o
   4  24   7       91.72      -44.00     58.35 o
   5  24   7     2940.85     2764.49    118.94 o
   6  24   7     1069.21     1036.09     78.71 o
   7  24   7     2642.71     2696.57    134.49 o
  -8  25   7      293.69      219.19    117.14 o
  -7  25   7      632.68      659.37    100.85 o
  -6  25   7      182.41       64.25     78.08 o
  -5  25   7      777.70      932.82     99.91 o
  -4  25   7      130.53      151.82     76.48 o
  -3  25   7      180.37      196.57     60.44 o
  -2  25   7     1911.37     1850.65     77.17 o
  -1  25   7       75.61       31.36     59.34 o
   0  25   7     4285.35     3949.66    144.03 o
   1  25   7      369.07      376.52     53.31 o
   2  25   7      352.06      378.09    127.38 o
   3  25   7     2383.92     2316.03    143.62 o
   4  25   7     1252.74     1334.46     91.62 o
   5  25   7      538.39      379.35     75.66 o
   6  25   7      419.71      458.53     70.58 o
   7  25   7       20.20       68.38     77.21 o
  -7  26   7        0.16      -47.90    228.52 o
  -6  26   7      888.20     1050.79    103.49 o
  -5  26   7      434.80      335.88     85.48 o
  -4  26   7     6328.79     5979.35    173.58 o
  -3  26   7      961.99     1035.45     91.97 o
  -2  26   7     1499.72     1525.36     88.13 o
  -1  26   7     4090.59     4122.90    124.25 o
   0  26   7     1667.30     1704.59    107.36 o
   1  26   7     7303.15     6793.20    177.88 o
   2  26   7      450.85      477.50     70.14 o
   3  26   7     1594.33     1670.17     83.52 o
   4  26   7      169.45      110.27     90.90 o
   5  26   7     4137.67     4025.40    137.23 o
   6  26   7        3.01      165.15    125.46 o
   7  26   7     1974.62     2075.28    203.56 o
  -7  27   7      489.52      459.80     97.68 o
  -6  27   7      239.75      194.39    138.91 o
  -5  27   7      558.01      497.10     98.58 o
  -4  27   7       72.93      101.31     63.58 o
  -3  27   7      596.35      608.51    103.71 o
  -2  27   7      804.90      902.64     89.64 o
  -1  27   7      123.70      105.88     64.94 o
   0  27   7     1841.72     1915.07    119.75 o
   1  27   7       73.84      407.12    126.74 o
   2  27   7      377.34      400.72    133.15 o
   3  27   7      120.54       41.89     88.26 o
   4  27   7     1661.83     1810.27    166.43 o
   5  27   7      698.94      318.78    130.59 o
   6  27   7      508.68      663.17    140.83 o
  -6  28   7     1098.00     1172.06    126.10 o
  -5  28   7      300.57      363.06    147.38 o
  -4  28   7     3887.57     3823.60    127.19 o
  -3  28   7      468.85      470.48     72.29 o
  -2  28   7      966.35      742.68    111.38 o
  -1  28   7     3200.93     3127.14    117.44 o
   0  28   7     1230.30     1377.97    131.23 o
   1  28   7     4730.60     4717.71    240.69 o
   2  28   7      140.91        6.40    119.06 o
   3  28   7     2402.62     2390.77    137.94 o
   4  28   7      273.75      343.11    130.59 o
   6  28   7        3.82        3.84    125.46 o
  -6  29   7        0.46      -44.30    129.94 o
  -5  29   7      258.11      307.04     73.43 o
  -4  29   7        2.43      -13.66     63.97 o
  -3  29   7       95.66       95.92     61.98 o
  -2  29   7       12.81      -81.13    134.43 o
  -1  29   7       33.86       -0.79     65.33 o
   0  29   7      621.41      723.98     92.75 o
   1  29   7      133.17      344.39    130.59 o
   2  29   7      123.41      305.98    131.87 o
   3  29   7       16.97        8.77     90.90 o
   4  29   7      361.02      253.49    133.15 o
   5  29   7       59.38      288.06    135.71 o
   6  29   7       56.08     -186.28    124.18 o
  -6  30   7     2438.65     2194.34    249.65 o
  -5  30   7       39.26      118.06     70.55 o
  -4  30   7     2462.61     2357.96    112.43 o
  -3  30   7      885.36     1036.61     87.21 o
  -2  30   7     2112.44     1904.67    137.63 o
  -1  30   7     3866.03     3844.16    354.63 o
   0  30   7     1450.10     1289.06    109.10 o
   1  30   7     3022.24     2995.78    217.64 o
   2  30   7     1051.50      979.39    161.31 o
   3  30   7     2650.75     2672.18    196.52 o
   4  30   7        2.55       48.65    126.74 o
   5  30   7     1725.32     1815.39    183.08 o
  -5  31   7       11.91      -71.11    136.56 o
  -4  31   7       73.32      -11.03     69.22 o
  -3  31   7       33.36      -13.72     62.18 o
  -2  31   7      188.53      139.46    131.87 o
  -1  31   7        0.10       26.25     87.83 o
   0  31   7       63.63      118.92     83.44 o
   1  31   7      199.56      480.09    142.11 o
   2  31   7      277.72      426.32    144.67 o
   3  31   7       18.41       75.55     98.62 o
   4  31   7      243.70      427.60    145.95 o
  -5  32   7      465.90      261.52    100.41 o
  -4  32   7     1901.56     2176.92    117.13 o
  -3  32   7      108.39       33.53     67.61 o
  -2  32   7     1918.32     1809.10    171.55 o
  -1  32   7      806.16      761.68    116.29 o
   0  32   7      801.38      789.04    102.08 o
   1  32   7     2875.99     3025.22    226.60 o
   2  32   7      126.73       -2.56    131.87 o
   3  32   7     2529.48     2818.20    158.38 o
  -4  33   7       22.65       57.77    267.57 o
  -3  33   7       72.92      105.36    101.00 o
  -2  33   7        0.57      -36.98     93.51 o
  -1  33   7       11.31       43.87    145.31 o
   0  33   7      108.07      260.94     93.51 o
   1  33   7       24.31      161.31    140.83 o
   2  33   7       23.61     -140.83    134.43 o
   3  33   7      265.14      153.43    120.34 o
  -4  34   7      946.99     1135.77    416.08 o
  -3  34   7      102.84      102.25    192.68 o
  -2  34   7     1250.38     1598.32    147.26 o
  -1  34   7     1353.49     1449.24    190.76 o
   0  34   7     1003.32     1306.54    121.77 o
   1  34   7     1866.77     2022.79    213.80 o
   2  34   7      100.30      413.52    161.31 o
   3  34   7     1586.26     1864.04    225.32 o
  -3  35   7       13.64     -238.13    158.75 o
  -2  35   7        0.18      -88.34    160.03 o
  -1  35   7      436.46      684.93    165.15 o
   0  35   7       56.54      194.32    156.19 o
   1  35   7       12.80      305.98    152.35 o
   2  35   7        9.42       99.86    153.63 o
 -10   0   8     2009.28     2060.83     87.56 o
  -9   0   8     1067.11     1078.33     70.06 o
  -8   0   8     3102.69     3025.12     96.35 o
  -7   0   8     1384.21     1290.44     70.07 o
  -6   0   8      283.67      288.82     51.10 o
  -5   0   8     3000.17     3052.56    112.02 o
  -4   0   8      672.37      728.32     48.49 o
  -3   0   8     5143.04     4909.30     98.48 o
  -2   0   8     2018.59     1959.85     66.60 o
  -1   0   8     7553.35     7276.65    107.59 o
   0   0   8      895.52      864.87     89.62 o
   1   0   8     3482.40     3489.64     73.93 o
   2   0   8      402.90      359.75     64.01 o
   3   0   8      246.39      228.28    100.50 o
   4   0   8     4803.83     4565.70    115.96 o
   5   0   8      318.29      306.56     63.37 o
   6   0   8     4742.22     4595.46    124.26 o
   7   0   8      201.45      133.08     54.44 o
   8   0   8     3027.45     3136.81    118.24 o
   9   0   8      870.16      762.34     80.54 o
 -10   1   8        1.68       56.86     37.33 o
  -9   1   8        5.97       10.64     33.69 o
  -8   1   8       94.67       27.62     37.20 o
  -7   1   8      424.12      418.23     45.91 o
  -6   1   8     1150.76     1178.24     59.01 o
  -5   1   8      160.41      223.09     81.40 o
  -4   1   8        0.27       -2.44     25.19 o
  -3   1   8      109.75      113.43     26.04 o
  -2   1   8      123.45      146.24     26.16 o
  -1   1   8       47.13       51.21     23.97 o
   0   1   8       46.66       19.07     29.38 o
   1   1   8      112.54      113.07     26.38 o
   2   1   8      894.96     1029.99     60.20 o
   3   1   8     1637.96     1625.33     56.81 o
   4   1   8       82.17       92.24     34.32 o
   5   1   8      325.21      287.51     37.48 o
   6   1   8       96.51       99.92     35.39 o
   7   1   8      147.78      161.90     39.93 o
   8   1   8       44.26       20.53     37.78 o
   9   1   8       29.32        4.78     42.31 o
 -10   2   8     1605.35     1821.31     76.74 o
  -9   2   8      477.42      446.56     41.51 o
  -8   2   8     1928.68     1940.80     65.67 o
  -7   2   8     4215.03     4228.42     84.36 o
  -6   2   8     1296.31     1224.97     57.98 o
  -5   2   8     4962.01     4866.70    122.70 o
  -4   2   8       48.15       31.59     35.76 o
  -3   2   8     8556.46     8202.21     81.85 o
  -2   2   8     1540.21     1609.05     40.56 o
  -1   2   8     9224.40     9206.88     79.09 o
   0   2   8     1718.21     1782.78     51.77 o
   1   2   8     2288.27     2326.25     57.00 o
   2   2   8     5109.50     4834.72    123.00 o
   3   2   8      354.52      344.18     37.75 o
   4   2   8    11190.12    10795.45    125.33 o
   5   2   8      693.46      623.40     42.91 o
   6   2   8     5105.79     4929.87     90.68 o
   7   2   8      122.66      134.41     47.30 o
   8   2   8     6262.66     6085.61    109.55 o
   9   2   8      164.81      130.21     45.10 o
 -10   3   8       53.46       54.12     55.58 o
  -9   3   8      178.16      207.40     43.03 o
  -8   3   8       41.18      -31.88     36.88 o
  -7   3   8       13.15       15.91     42.30 o
  -6   3   8      248.23      223.76     42.81 o
  -5   3   8      308.41      299.51     38.24 o
  -4   3   8        7.82        0.26     52.66 o
  -3   3   8     1183.54     1258.07     39.76 o
  -2   3   8      214.76      218.78     26.80 o
  -1   3   8      477.91      518.56     32.84 o
   0   3   8      397.08      457.57     34.22 o
   1   3   8        8.42      -30.36     38.44 o
   2   3   8      730.92      750.42     31.67 o
   3   3   8     2811.78     2817.16     68.09 o
   4   3   8     1991.94     1868.08     60.82 o
   5   3   8      615.53      659.70     43.69 o
   6   3   8        1.04       21.16     31.34 o
   7   3   8      170.09      105.94     37.74 o
   8   3   8       16.28       63.90     39.27 o
   9   3   8      290.53      300.52     49.32 o
 -10   4   8     2086.29     2166.89     72.41 o
  -9   4   8      627.26      702.66     51.23 o
  -8   4   8     1191.08     1220.30     57.03 o
  -7   4   8     7094.78     6887.85    101.32 o
  -6   4   8     1988.38     1947.32     68.43 o
  -5   4   8     7378.58     7011.52     90.64 o
  -4   4   8     1208.18     1174.08     53.04 o
  -3   4   8     8648.59     8544.29     99.54 o
  -2   4   8      666.89      685.71     32.50 o
  -1   4   8     5542.60     5415.93     72.35 o
   0   4   8     2904.92     2740.46     67.52 o
   1   4   8     1350.66     1374.77     55.67 o
   2   4   8    13594.59    13050.58    142.61 o
   3   4   8     5468.60     5263.77     86.23 o
   4   4   8     7200.60     7196.75    101.60 o
   5   4   8      215.52      226.93     35.68 o
   6   4   8     4625.15     4389.69     86.64 o
   7   4   8       14.44        6.36     34.98 o
   8   4   8     2735.25     2545.24     78.20 o
   9   4   8      954.70      944.15     60.59 o
 -10   5   8      148.23      103.18     54.70 o
  -9   5   8       11.31        8.82     40.41 o
  -8   5   8      504.86      574.20     55.37 o
  -7   5   8      482.30      518.00     45.44 o
  -6   5   8       30.22       31.38     37.02 o
  -5   5   8       24.04       10.56     31.81 o
  -4   5   8        0.80       33.60     37.14 o
  -3   5   8        6.91       15.27     30.87 o
  -2   5   8      660.89      659.52     34.79 o
  -1   5   8     2134.75     2277.65     57.76 o
   0   5   8      668.56      747.80     39.02 o
   1   5   8        5.49       36.81     24.21 o
   2   5   8     2907.03     2943.72     64.89 o
   3   5   8       17.37      -17.85     27.86 o
   4   5   8      619.59      612.67     41.67 o
   5   5   8      931.56      944.69     47.33 o
   6   5   8       44.34       -2.52     33.10 o
   7   5   8      237.83      300.18     41.00 o
   8   5   8      314.52      373.14     48.97 o
   9   5   8      881.64      861.57     75.09 o
 -10   6   8     2805.89     2768.31     77.19 o
  -9   6   8     1187.10     1102.34     60.43 o
  -8   6   8     3169.79     3046.80     82.36 o
  -7   6   8     2200.16     2156.61    102.19 o
  -6   6   8      503.44      425.88     39.82 o
  -5   6   8      360.63      443.20     42.15 o
  -4   6   8       75.35       72.11     35.82 o
  -3   6   8    13379.13    12907.55    141.73 o
  -2   6   8      640.51      720.57     35.80 o
  -1   6   8     3210.09     3128.95    112.54 o
   0   6   8     4200.03     4290.87     73.46 o
   1   6   8     7960.37     7706.48    107.47 o
   2   6   8     5141.52     4983.28     78.87 o
   3   6   8     1349.67     1426.92     46.71 o
   4   6   8     5324.58     5148.10     87.47 o
   5   6   8      576.78      524.63     40.41 o
   6   6   8     2810.33     2867.10     72.44 o
   7   6   8        1.20      -59.17     44.58 o
   8   6   8     3403.24     3549.43    108.99 o
   9   6   8      464.84      567.76     69.51 o
 -10   7   8       95.91      100.34     76.63 o
  -9   7   8        1.42       31.88     40.51 o
  -8   7   8     1187.18     1180.25     65.97 o
  -7   7   8        5.78        0.50     55.04 o
  -6   7   8      836.40      831.67     61.76 o
  -5   7   8      243.56      294.95     38.29 o
  -4   7   8      914.87     1004.20     65.09 o
  -3   7   8      169.39      163.99     35.91 o
  -2   7   8     3018.29     2883.60     77.44 o
  -1   7   8      103.52      108.21     30.67 o
   0   7   8      258.03      271.12     33.32 o
   1   7   8     2308.45     2295.85     68.71 o
   2   7   8     2262.23     2114.80     60.25 o
   3   7   8     2821.67     2797.06     56.24 o
   4   7   8      329.87      356.87     38.35 o
   5   7   8     1540.43     1505.44     59.69 o
   6   7   8       25.40      108.19     57.78 o
   7   7   8     3952.28     3663.56    111.83 o
   8   7   8      216.62      237.81     55.79 o
   9   7   8      519.34      378.64     80.80 o
 -10   8   8      984.34     1029.91     92.48 o
  -9   8   8      799.90      937.31     62.64 o
  -8   8   8      733.94      813.03     52.46 o
  -7   8   8     1861.08     1840.25     71.80 o
  -6   8   8      179.04      267.16     37.49 o
  -5   8   8    13891.62    13180.31    216.39 o
  -4   8   8      465.58      508.98     43.01 o
  -3   8   8     3186.62     3096.69     85.12 o
  -2   8   8     1116.95     1241.38     61.29 o
  -1   8   8     9680.55     9569.02    104.94 o
   0   8   8     1896.74     1780.63     76.63 o
   1   8   8     4126.52     4061.40     80.99 o
   2   8   8     8218.21     8126.76    100.18 o
   3   8   8      497.30      508.57     36.53 o
   4   8   8     5489.61     5271.46     97.48 o
   5   8   8      117.72      -18.26     48.59 o
   6   8   8     9730.66     9504.62    154.10 o
   7   8   8       51.86      105.57     49.99 o
   8   8   8     1647.44     1785.24     88.26 o
   9   8   8      714.41      879.36    108.82 o
 -10   9   8        2.83        9.07    147.58 o
  -9   9   8      963.26     1026.52     86.41 o
  -8   9   8      777.56      682.80     48.46 o
  -7   9   8      579.13      545.98     49.78 o
  -6   9   8       50.21       50.52     39.36 o
  -5   9   8       38.03      109.79     43.33 o
  -4   9   8      115.76      120.98     35.87 o
  -3   9   8      114.46      154.99     36.03 o
  -2   9   8     2341.92     2167.75    110.07 o
  -1   9   8     1232.35     1170.22     48.80 o
   0   9   8      600.86      584.43     49.71 o
   1   9   8       12.89       18.22     31.50 o
   2   9   8      519.28      577.29     40.15 o
   3   9   8     6710.10     6486.88     84.30 o
   4   9   8      148.94      212.41     34.11 o
   5   9   8       81.71       50.16     53.18 o
   6   9   8      508.62      447.41     71.69 o
   7   9   8     1337.83     1300.70     89.11 o
   8   9   8       23.48       -3.19     59.67 o
   9   9   8      535.47      469.18    131.87 o
 -10  10   8     3397.92     3390.79    130.81 o
  -9  10   8       18.08       10.23     98.98 o
  -8  10   8      251.82      280.28     39.00 o
  -7  10   8     3942.09     3961.43     88.33 o
  -6  10   8     2677.06     2593.10     72.62 o
  -5  10   8     6809.62     6701.03     94.78 o
  -4  10   8        4.78      -13.76     37.54 o
  -3  10   8    11884.04    11339.66    115.17 o
  -2  10   8      184.96      248.80     38.18 o
  -1  10   8     8625.67     8363.58    106.55 o
   0  10   8      171.94      109.83     49.63 o
   1  10   8       10.62       -4.76     31.15 o
   2  10   8     4234.10     4098.72     75.35 o
   3  10   8     1086.67     1121.99     59.96 o
   4  10   8     7080.60     7110.45    190.87 o
   5  10   8        0.22       -0.53     51.67 o
   6  10   8     5115.90     4872.40    140.27 o
   7  10   8     1094.22     1054.33     86.44 o
   8  10   8     2036.08     2127.53    115.60 o
   9  10   8      486.73      510.49     87.48 o
 -10  11   8        0.22      -54.98     73.12 o
  -9  11   8      710.21      777.86     81.63 o
  -8  11   8        2.08      -23.07     61.48 o
  -7  11   8     1782.21     1766.55    115.31 o
  -6  11   8       16.94      -14.55     32.48 o
  -5  11   8     3303.05     3378.64     78.59 o
  -4  11   8      496.60      533.12     42.69 o
  -3  11   8      721.60      712.71     56.36 o
  -2  11   8     1298.54     1265.42     54.50 o
  -1  11   8       74.86       97.30     35.50 o
   0  11   8     4628.29     4453.80     74.88 o
   1  11   8       19.93       62.28     31.16 o
   2  11   8      199.86      158.32     36.34 o
   3  11   8       16.03       13.99     44.94 o
   4  11   8       45.21       28.19     35.06 o
   5  11   8      580.07      538.93     66.74 o
   6  11   8        6.56       46.46     59.04 o
   7  11   8      634.88      685.30     92.18 o
   8  11   8      222.06      161.07     70.10 o
   9  11   8       11.93      -42.34     72.15 o
 -10  12   8      683.79      771.76    110.61 o
  -9  12   8      431.75      384.25     76.91 o
  -8  12   8     1791.34     1758.73     94.57 o
  -7  12   8     1314.69     1272.81     88.36 o
  -6  12   8     2082.80     2028.27     64.80 o
  -5  12   8     5057.75     5050.96    108.95 o
  -4  12   8      198.63      230.54     38.30 o
  -3  12   8     4575.54     4437.18     83.51 o
  -2  12   8      546.66      659.73     40.35 o
  -1  12   8     5797.01     5509.82     89.55 o
   0  12   8     1513.86     1526.37     74.16 o
   1  12   8     2024.11     1911.58     56.15 o
   2  12   8     5699.62     5773.18     95.88 o
   3  12   8     3751.67     3870.50     91.15 o
   4  12   8     2688.26     2645.07     73.47 o
   5  12   8      449.63      411.34    110.74 o
   6  12   8     2461.47     2521.96    110.40 o
   7  12   8      305.97      261.20     68.29 o
   8  12   8     1805.37     1953.46    114.60 o
   9  12   8     1404.73     1404.23    110.73 o
 -10  13   8       85.71      -16.13    104.34 o
  -9  13   8       41.00       19.98    129.94 o
  -8  13   8     1465.02     1639.11    116.04 o
  -7  13   8     2487.17     2387.18    144.67 o
  -6  13   8      619.69      604.89     41.11 o
  -5  13   8     2333.42     2274.25     63.55 o
  -4  13   8      485.43      483.01     41.32 o
  -3  13   8      125.92      127.29     37.32 o
  -2  13   8     2972.98     2826.89     72.38 o
  -1  13   8       93.79       75.17     36.61 o
   0  13   8       16.00        0.94     49.41 o
   1  13   8     1890.56     1947.43    108.59 o
   2  13   8     3101.76     3126.23    156.19 o
   3  13   8     1080.51     1060.08    127.03 o
   4  13   8      714.17      813.04     50.82 o
   5  13   8      967.92      929.91     62.14 o
   6  13   8       84.67      215.04     65.42 o
   7  13   8     1063.03     1057.33     94.74 o
   8  13   8       81.82        2.74     66.31 o
   9  13   8      631.15      747.66    148.51 o
  -9  14   8     1982.67     1940.23    128.34 o
  -8  14   8     2054.13     1960.84    130.06 o
  -7  14   8     1789.65     1736.08    250.29 o
  -6  14   8      308.18      374.20     61.53 o
  -5  14   8     5115.66     4963.28     83.49 o
  -4  14   8      132.12       84.86     34.77 o
  -3  14   8     4900.59     4642.15     93.68 o
  -2  14   8       35.41       87.37     35.88 o
  -1  14   8     2852.04     2806.14     71.66 o
   0  14   8     6072.60     5894.61    105.14 o
   1  14   8     4315.75     4143.99     89.00 o
   2  14   8     2223.51     2283.74     85.78 o
   3  14   8        3.62      -57.91     38.61 o
   4  14   8     7867.80     7648.60    112.87 o
   5  14   8      125.57      101.46     45.14 o
   6  14   8     2845.96     2559.60    114.12 o
   7  14   8      605.41      500.55     89.62 o
   8  14   8     2526.26     2543.80    125.48 o
   9  14   8      466.04      599.16    144.67 o
  -9  15   8      185.61      569.71    174.11 o
  -8  15   8      764.29      699.30    146.59 o
  -7  15   8     1877.65     1803.86     87.07 o
  -6  15   8     1088.21     1329.40     95.78 o
  -5  15   8     1498.20     1636.77     55.79 o
  -4  15   8      245.79      194.94     35.44 o
  -3  15   8       16.52      -15.13     33.35 o
  -2  15   8     3379.28     3298.75     74.75 o
  -1  15   8       54.60       33.37     36.67 o
   0  15   8      627.61      655.03     44.89 o
   1  15   8      160.23      176.38     39.74 o
   2  15   8     1451.06     1278.97    103.70 o
   3  15   8     1220.39     1374.01     63.79 o
   4  15   8      518.98      554.88     48.94 o
   5  15   8       79.51       96.82     41.29 o
   6  15   8     1405.14     1572.54     98.42 o
   7  15   8     1652.99     1279.08    204.20 o
   8  15   8      133.58        0.91     69.18 o
  -9  16   8      369.03      553.07    177.95 o
  -8  16   8      587.10      570.99    175.39 o
  -7  16   8      380.85      595.07     72.48 o
  -6  16   8        1.32      -25.87     49.23 o
  -5  16   8     5005.26     4893.75     77.83 o
  -4  16   8      854.80      876.24     53.96 o
  -3  16   8      834.23      948.28     49.46 o
  -2  16   8      417.00      422.49     41.87 o
  -1  16   8     3986.95     3900.88     79.89 o
   0  16   8     1264.53     1313.25     57.17 o
   1  16   8     2033.85     2033.13     91.66 o
   2  16   8     2897.51     3098.20    140.83 o
   3  16   8      998.86      885.91     75.61 o
   4  16   8     4438.96     4312.67     97.27 o
   5  16   8      350.39      364.33     48.14 o
   6  16   8     2964.91     2936.22     97.39 o
   7  16   8      232.03       36.04     66.42 o
   8  16   8      448.92      418.90     83.12 o
  -9  17   8      381.26      450.65    184.36 o
  -8  17   8        2.37       60.77    127.80 o
  -7  17   8     2484.51     2592.21    243.25 o
  -6  17   8     1143.34     1202.91     74.83 o
  -5  17   8      987.71      990.57     70.16 o
  -4  17   8       74.97      110.48     33.22 o
  -3  17   8      362.67      384.71     39.92 o
  -2  17   8     3560.38     3818.13     78.70 o
  -1  17   8      101.37      109.36     36.02 o
   0  17   8     5749.41     5519.60     90.74 o
   1  17   8       76.07       55.94     48.50 o
   2  17   8      176.86      106.26     66.57 o
   3  17   8      596.76      618.99     70.79 o
   4  17   8      513.73      458.43    162.59 o
   5  17   8      304.61      265.44     56.71 o
   6  17   8      250.95      224.35     69.93 o
   7  17   8      987.20      962.44     91.96 o
   8  17   8      862.43      917.73     99.34 o
  -9  18   8        3.99      -96.02    163.87 o
  -8  18   8      660.48      715.38     88.58 o
  -7  18   8       14.50       44.68     68.49 o
  -6  18   8      247.44      261.50     86.42 o
  -5  18   8     2229.78     2289.26     91.01 o
  -4  18   8      358.92      340.26     35.46 o
  -3  18   8      340.22      407.21     39.51 o
  -2  18   8       88.10       40.20     34.92 o
  -1  18   8     3091.58     2966.22     72.49 o
   0  18   8      151.15      235.52     36.97 o
   1  18   8     5824.10     5200.95    157.47 o
   2  18   8      493.82      468.57     78.10 o
   3  18   8       59.16       16.46     57.39 o
   4  18   8      484.77      499.23     71.01 o
   5  18   8      430.14      357.83     58.41 o
   6  18   8     2001.64     1983.40    114.82 o
   7  18   8      600.71      605.56    131.87 o
   8  18   8      673.57      522.34    140.83 o
  -9  19   8      987.81      660.61    197.16 o
  -8  19   8     1182.26     1361.70    103.97 o
  -7  19   8      932.97      824.49     91.61 o
  -6  19   8      645.46      703.33     87.36 o
  -5  19   8     1126.13     1132.00     72.42 o
  -4  19   8     2436.54     2479.56     92.31 o
  -3  19   8        0.13      -20.26     32.24 o
  -2  19   8     1729.31     1725.63     60.68 o
  -1  19   8      713.33      890.10     46.89 o
   0  19   8     4103.57     3945.69     95.30 o
   1  19   8        3.69        4.71     57.61 o
   2  19   8      490.69      504.42     81.94 o
   3  19   8     1912.38     1770.44     96.59 o
   4  19   8        1.22       86.31     62.76 o
   5  19   8     4581.77     4448.18    116.42 o
   6  19   8      222.85      224.32    103.70 o
   7  19   8     1766.40     2059.92    185.64 o
   8  19   8      111.04       80.66    120.34 o
  -8  20   8     1120.26     1232.33    104.61 o
  -7  20   8      544.38      453.38     85.26 o
  -6  20   8      149.04       62.60     67.73 o
  -5  20   8     1116.17     1103.62     94.95 o
  -4  20   8       13.81      -61.23     49.49 o
  -3  20   8     4182.35     4086.06     75.39 o
  -2  20   8       11.71      -33.58     33.27 o
  -1  20   8     1144.24     1195.75     53.90 o
   0  20   8     2112.72     1940.71     76.47 o
   1  20   8     1958.46     1897.08     93.11 o
   2  20   8     2580.95     2974.01    142.11 o
   3  20   8     1396.89     1421.60     90.31 o
   4  20   8     1509.33     1523.85     93.82 o
   5  20   8       27.64       96.17     53.26 o
   6  20   8     1581.08     1806.85    112.64 o
   7  20   8      389.38      481.67     86.68 o
   8  20   8     1361.11     1720.65    188.20 o
  -8  21   8     1195.11     1474.41    249.65 o
  -7  21   8      537.91      662.74    172.83 o
  -6  21   8     1018.92     1112.08     98.05 o
  -5  21   8      512.45      570.95     84.53 o
  -4  21   8     1973.12     2000.13     88.47 o
  -3  21   8        0.04       26.75     29.98 o
  -2  21   8      418.02      516.27     42.45 o
  -1  21   8      242.84      293.83     43.72 o
   0  21   8     2730.07     2482.00     84.45 o
   1  21   8     4309.41     4313.47    170.27 o
   2  21   8     2490.91     2458.19    104.19 o
   3  21   8     2027.40     1982.60    101.81 o
   4  21   8      196.65      306.76     81.94 o
   5  21   8     1884.67     1763.12    104.32 o
   6  21   8       43.64       30.49     65.81 o
   7  21   8     2329.71     2412.23    132.19 o
  -8  22   8       14.09      110.10    101.14 o
  -7  22   8     1204.73     1026.60    147.23 o
  -6  22   8      215.53      182.01     77.09 o
  -5  22   8     1497.02     1579.41    118.42 o
  -4  22   8        0.88      -36.29     55.93 o
  -3  22   8      278.18      172.99     56.85 o
  -2  22   8       68.72       49.08     32.70 o
  -1  22   8     1316.55     1298.16     52.21 o
   0  22   8     5131.64     4590.75    122.44 o
   1  22   8     3679.27     3666.95    115.34 o
   2  22   8      334.80      326.41     62.21 o
   3  22   8      223.51      320.13    110.10 o
   4  22   8     2603.11     2567.92    114.41 o
   5  22   8      673.40      703.77     81.18 o
   6  22   8     1378.00     1327.40     83.41 o
   7  22   8       96.82      104.43     77.43 o
  -8  23   8      410.34      476.25    116.50 o
  -7  23   8      178.38        2.37     77.44 o
  -6  23   8     2199.13     2072.90    120.04 o
  -5  23   8        1.29     -102.79     68.53 o
  -4  23   8     1290.94     1342.46    298.30 o
  -3  23   8      143.30       44.33     69.59 o
  -2  23   8     2272.17     2231.72     58.67 o
  -1  23   8     1283.72     1373.80     57.17 o
   0  23   8     4234.44     4028.13    137.79 o
   1  23   8     4263.38     4274.17    126.79 o
   2  23   8     1751.96     1758.17    134.43 o
   3  23   8     3896.75     3910.78    127.86 o
   4  23   8     1305.44     1388.44     94.74 o
   5  23   8     1739.99     1545.69     99.50 o
   6  23   8       17.34       -4.79     94.37 o
   7  23   8     2010.92     2111.71    130.02 o
  -7  24   8       48.91       14.78     79.56 o
  -6  24   8      323.82      235.40     81.18 o
  -5  24   8      820.10      953.50    115.22 o
  -4  24   8      387.55      344.20    119.06 o
  -3  24   8       73.48       40.21     54.03 o
  -2  24   8      878.10      932.12     62.27 o
  -1  24   8     2548.17     2401.17     77.44 o
   0  24   8       24.56      -45.70     44.50 o
   1  24   8      111.25       95.77     56.42 o
   2  24   8      804.86      748.89    117.14 o
   3  24   8     2066.34     2040.70    122.26 o
   4  24   8       67.87      143.84     67.32 o
   5  24   8      113.01       52.34    161.95 o
   6  24   8      220.17      159.68     73.76 o
   7  24   8      207.70      240.34    137.63 o
  -7  25   8      887.23     1053.35    110.60 o
  -6  25   8     2780.79     2962.64    287.42 o
  -5  25   8        9.86      -27.21     72.47 o
  -4  25   8     4131.33     3890.58    146.79 o
  -3  25   8      230.97      164.39     52.98 o
  -2  25   8     5406.08     5365.70    148.38 o
  -1  25   8      749.69      824.43    146.59 o
   0  25   8     2859.94     2736.72     87.30 o
   1  25   8      636.37      623.76     74.89 o
   2  25   8        8.06       19.17     56.02 o
   3  25   8     5086.70     5027.35    218.28 o
   4  25   8     1008.83      996.54     88.04 o
   5  25   8     5151.86     5429.01    259.89 o
   6  25   8        2.67       77.21     74.44 o
  -6  26   8       80.52       -5.57     81.37 o
  -5  26   8      212.91      331.77     85.50 o
  -4  26   8       43.41      126.64     98.58 o
  -3  26   8     1232.80     1016.86     79.78 o
  -2  26   8      760.31      789.95     66.53 o
  -1  26   8     1022.65     1001.02    100.18 o
   0  26   8      931.94      946.72     95.81 o
   1  26   8      354.86      410.08     65.91 o
   2  26   8     1007.53     1166.04    120.98 o
   3  26   8      299.87      284.15    167.07 o
   4  26   8      749.18      859.16    139.55 o
   5  26   8      126.48      189.13     76.90 o
   6  26   8     1357.57     1482.13    106.63 o
  -6  27   8     2301.55     2382.19    208.68 o
  -5  27   8      118.39       61.95     82.58 o
  -4  27   8     2151.18     2307.22    190.16 o
  -3  27   8      549.35      661.45    138.10 o
  -2  27   8     3929.21     3924.23    102.68 o
  -1  27   8      202.53      109.69     75.39 o
   0  27   8     1661.78     1788.50    116.84 o
   1  27   8     1644.60     1738.51    192.04 o
   2  27   8      463.63      480.39     70.66 o
   3  27   8     1587.73     1551.52    125.46 o
   4  27   8      148.49      282.47     90.90 o
   5  27   8     4737.71     4757.21    153.84 o
   6  27   8      216.41      401.62     86.68 o
  -6  28   8      121.43      -96.02    151.07 o
  -5  28   8      545.71      418.08    103.70 o
  -4  28   8       10.65      -21.00     59.25 o
  -3  28   8      539.90      478.88    104.99 o
  -2  28   8       30.04       40.67     72.07 o
  -1  28   8      444.16      625.48     90.95 o
   0  28   8      836.47      870.95     98.98 o
   1  28   8     1125.58     1296.89    168.99 o
   2  28   8      844.07     1072.85    162.59 o
   3  28   8       68.43      -52.49    122.90 o
   4  28   8      584.50      593.57     83.82 o
   5  28   8      136.82      266.29    136.99 o
  -5  29   8       69.49       67.77    115.55 o
  -4  29   8     2332.14     2380.60    113.48 o
  -3  29   8        0.14      -25.14    108.22 o
  -2  29   8     2978.08     2900.52    120.67 o
  -1  29   8       27.08       93.88     81.02 o
   0  29   8     1233.34     1340.37    112.64 o
   1  29   8     3163.48     3149.41    216.36 o
   2  29   8       68.98       40.97    121.62 o
   3  29   8     2253.16     2349.25    186.92 o
   4  29   8      862.56     1113.81    167.71 o
  -5  30   8      346.74      268.85    170.27 o
  -4  30   8      150.28      214.25     73.80 o
  -3  30   8     1105.68     1159.79     90.58 o
  -2  30   8        6.86      -59.05    110.74 o
  -1  30   8       31.10      191.73     83.65 o
   0  30   8      659.57      664.69    163.87 o
   1  30   8     1661.78     1986.94    195.88 o
   2  30   8      103.85      -10.24    126.74 o
   3  30   8      100.24      227.88    143.39 o
  -4  31   8     2647.71     2712.42    134.08 o
  -3  31   8       69.81       48.07     68.96 o
  -2  31   8     2615.27     2632.93    160.21 o
  -1  31   8      717.58      511.41     95.70 o
   0  31   8     1814.06     1883.56    127.60 o
   1  31   8     2062.89     2282.68    209.96 o
   2  31   8      453.47      609.40    156.19 o
   3  31   8     4399.79     4566.64    245.81 o
  -4  32   8      173.20      147.19    199.72 o
  -3  32   8      509.43      569.52    109.28 o
  -2  32   8      942.97     1312.25    183.08 o
  -1  32   8      276.14      420.36     97.69 o
   0  32   8       37.02       25.34     89.14 o
   1  32   8        6.44       37.13    128.02 o
   2  32   8      165.39      551.79    162.59 o
  -3  33   8      102.95       43.86    212.52 o
  -2  33   8     3031.16     3496.35    244.53 o
  -1  33   8       49.12      172.81     93.82 o
   0  33   8      995.51     1043.01    117.20 o
   1  33   8      915.47      916.66    175.39 o
   2  33   8     1303.35     1299.45    197.16 o
  -1  34   8       30.06       81.25     95.48 o
   0  34   8        0.26      -36.88     95.12 o
   1  34   8       16.78       20.48    144.67 o
 -10   1   9     2150.27     2219.82     78.39 o
  -9   1   9        2.19       -8.06     35.32 o
  -8   1   9     2699.48     2705.10     85.78 o
  -7   1   9     3157.27     3174.42     70.45 o
  -6   1   9     4296.64     4366.86     81.93 o
  -5   1   9      321.18      310.94     41.43 o
  -4   1   9     2703.56     2498.24     60.59 o
  -3   1   9     8547.86     8452.23     87.61 o
  -2   1   9     3232.25     3228.70     67.08 o
  -1   1   9     3411.43     3328.26     63.26 o
   0   1   9        1.69       -3.95     29.24 o
   1   1   9    12296.11    12123.89    145.82 o
   2   1   9     1150.36     1173.52     71.06 o
   3   1   9    12227.70    12059.49    137.58 o
   4   1   9     4573.21     4550.08     85.77 o
   5   1   9     2509.02     2393.17     69.72 o
   6   1   9     2832.84     2845.55     95.72 o
   7   1   9     1599.60     1555.11     65.65 o
   8   1   9     3757.84     3978.33     95.53 o
   9   1   9       20.28      -67.43     44.95 o
 -10   2   9       49.22       64.59     45.46 o
  -9   2   9      245.38      154.82     39.11 o
  -8   2   9       56.56       80.72     36.42 o
  -7   2   9        0.34      -29.33     33.26 o
  -6   2   9        0.11       15.06     33.52 o
  -5   2   9       97.84      155.60     53.96 o
  -4   2   9       30.47      -25.36     27.93 o
  -3   2   9       19.69       36.78     42.08 o
  -2   2   9       14.29        5.69     27.67 o
  -1   2   9      262.03      312.76     33.55 o
   0   2   9        0.18      -11.85     33.44 o
   1   2   9      496.81      514.97     41.18 o
   2   2   9      400.60      454.37     70.41 o
   3   2   9      237.61      278.62     38.53 o
   4   2   9      267.01      321.19     39.03 o
   5   2   9        3.90      -48.99     41.21 o
   6   2   9        0.06       23.39     36.29 o
   7   2   9      131.38      102.56     40.21 o
   8   2   9      167.07      177.72     44.25 o
   9   2   9       96.25       36.73     55.32 o
 -10   3   9     2246.80     2372.17    124.05 o
  -9   3   9      260.81      197.98     47.41 o
  -8   3   9     1238.80     1351.37     60.87 o
  -7   3   9     2053.00     2082.07     69.37 o
  -6   3   9     1811.16     1830.89     68.65 o
  -5   3   9     3679.73     3566.42     86.48 o
  -4   3   9      830.00      835.68     71.51 o
  -3   3   9     7197.75     7213.32     80.87 o
  -2   3   9     1437.70     1512.42     58.69 o
  -1   3   9     5447.00     5357.74     77.02 o
   0   3   9       35.20       24.28     34.91 o
   1   3   9     5462.51     5220.89     83.13 o
   2   3   9    20734.95    20307.19    245.31 o
   3   3   9    19619.97    19360.88    191.44 o
   4   3   9      270.74      233.98     56.73 o
   5   3   9      624.32      617.00     45.34 o
   6   3   9     4681.27     4524.36     91.75 o
   7   3   9      118.02       16.23     38.54 o
   8   3   9     5067.38     5040.36    105.89 o
   9   3   9        4.28       -0.46     62.87 o
 -10   4   9      136.96       94.44     48.08 o
  -9   4   9      301.01      219.51     50.93 o
  -8   4   9       13.59      -23.33     42.97 o
  -7   4   9       80.10       92.73     45.82 o
  -6   4   9       66.90       65.92     46.49 o
  -5   4   9      440.22      404.80     41.50 o
  -4   4   9       93.28      122.95     37.42 o
  -3   4   9       11.58        3.00     36.56 o
  -2   4   9     1320.03     1355.10     43.84 o
  -1   4   9       91.56      107.13     35.14 o
   0   4   9      210.71      167.12     39.35 o
   1   4   9        0.95      -26.82     31.50 o
   2   4   9     3229.64     3172.90     78.83 o
   3   4   9      445.42      503.18     42.50 o
   4   4   9      287.14      282.68     37.68 o
   5   4   9      521.98      543.83     44.61 o
   6   4   9       49.20      -12.35     34.21 o
   7   4   9      333.92      390.11     45.65 o
   8   4   9      823.27      850.04     58.22 o
   9   4   9        1.85      -43.71     52.47 o
 -10   5   9      932.15     1046.36     79.01 o
  -9   5   9       37.02       66.54     46.70 o
  -8   5   9     1093.74     1137.13     68.00 o
  -7   5   9      615.14      655.19     55.06 o
  -6   5   9     2247.65     2305.27     83.01 o
  -5   5   9     1900.47     1997.77     63.37 o
  -4   5   9     2904.24     2605.42     94.98 o
  -3   5   9     7122.15     7071.14    133.05 o
  -2   5   9      749.64      755.84     43.60 o
  -1   5   9     7927.83     7643.60     99.86 o
   0   5   9       16.63       12.62     34.72 o
   1   5   9     4604.56     4516.00     90.15 o
   2   5   9     4608.44     4392.08     87.59 o
   3   5   9     9116.35     8791.95    126.14 o
   4   5   9      993.84     1034.46     49.83 o
   5   5   9     2560.63     2473.94     69.68 o
   6   5   9     3404.19     3416.89     81.42 o
   7   5   9        4.44      -53.29     35.52 o
   8   5   9     4221.44     4344.35     99.34 o
   9   5   9      237.86      124.41     57.49 o
 -10   6   9        0.06      -68.64     50.46 o
  -9   6   9      238.33      194.50     65.78 o
  -8   6   9      635.47      569.39     55.62 o
  -7   6   9       75.02       -3.15     46.13 o
  -6   6   9      334.00      365.17     57.40 o
  -5   6   9      376.34      375.57     41.23 o
  -4   6   9      564.08      608.04     44.55 o
  -3   6   9      131.82      177.03     38.59 o
  -2   6   9       75.21       55.94     34.37 o
  -1   6   9      216.71      285.52     36.94 o
   0   6   9        5.61      -63.95     51.59 o
   1   6   9     2366.43     2355.78     73.66 o
   2   6   9     1147.10     1201.16     49.15 o
   3   6   9     2517.52     2446.34     84.47 o
   4   6   9       39.30       35.93     46.79 o
   5   6   9       68.49       52.39     38.89 o
   6   6   9       16.78       22.58     39.26 o
   7   6   9     1376.11     1330.06     67.78 o
   8   6   9      142.40      138.94     48.56 o
   9   6   9      270.03      207.40    122.90 o
 -10   7   9      772.34      795.83     62.12 o
  -9   7   9       84.95       40.64     44.57 o
  -8   7   9     1823.13     1925.26     72.83 o
  -7   7   9      240.68      235.52     49.41 o
  -6   7   9     6836.13     6638.89    137.48 o
  -5   7   9     1192.35     1274.08     55.18 o
  -4   7   9     1496.51     1478.80     68.37 o
  -3   7   9    10342.09     9925.06    137.46 o
  -2   7   9      538.25      439.26     67.63 o
  -1   7   9     6605.98     6724.12     93.91 o
   0   7   9       24.07       11.34     35.46 o
   1   7   9     9281.97     8837.42    122.15 o
   2   7   9        5.40      -20.70     32.11 o
   3   7   9     3614.30     3439.77     81.88 o
   4   7   9      669.41      705.87     50.51 o
   5   7   9     3086.89     3031.80     85.02 o
   6   7   9     1261.23     1237.44     65.30 o
   7   7   9      244.17      214.54     71.05 o
   8   7   9     3824.98     3886.02    142.42 o
   9   7   9       20.32      -10.24    115.22 o
  -9   8   9      430.60      521.60     51.11 o
  -8   8   9       47.53       18.72     60.47 o
  -7   8   9        6.14       -3.62     81.42 o
  -6   8   9       13.10       25.58     34.98 o
  -5   8   9      663.78      583.59     43.98 o
  -4   8   9      631.01      540.48     46.88 o
  -3   8   9       29.12       25.83     38.00 o
  -2   8   9      614.12      617.26     71.47 o
  -1   8   9       82.71       11.68     31.53 o
   0   8   9      459.58      483.43     40.36 o
   1   8   9      563.03      616.67     44.93 o
   2   8   9      199.77      142.25     50.30 o
   3   8   9      686.09      694.68     47.95 o
   4   8   9       88.36       90.88     41.03 o
   5   8   9      110.75      139.83     41.52 o
   6   8   9      108.75       83.53     93.46 o
   7   8   9      743.30      813.89    102.42 o
   8   8   9      151.17      169.63     72.00 o
  -9   9   9      286.84      212.35     43.19 o
  -8   9   9     2602.54     2673.65     79.29 o
  -7   9   9     1549.63     1510.27     69.86 o
  -6   9   9     7899.26     7800.43    181.31 o
  -5   9   9     1278.51     1334.25     61.74 o
  -4   9   9      367.91      370.24     44.49 o
  -3   9   9     4250.71     3967.55     95.07 o
  -2   9   9      519.84      595.80     50.55 o
  -1   9   9     7835.94     7522.31    139.33 o
   0   9   9      209.18      243.54     36.72 o
   1   9   9     1791.51     1803.08    106.70 o
   2   9   9     1674.52     1596.29     55.93 o
   3   9   9     4285.01     4298.82     77.93 o
   4   9   9     3631.76     3578.78     88.22 o
   5   9   9     2666.03     2807.82    124.18 o
   6   9   9     2417.28     2434.42    110.40 o
   7   9   9        5.73      -56.95     57.81 o
   8   9   9     2876.47     2861.53    131.65 o
  -9  10   9      565.67      545.15     84.42 o
  -8  10   9       51.71       44.19     64.31 o
  -7  10   9      653.19      740.16     57.01 o
  -6  10   9        0.57       66.83     39.80 o
  -5  10   9      993.00      944.10     95.19 o
  -4  10   9     1076.44     1112.77     59.12 o
  -3  10   9       87.53       65.46     43.49 o
  -2  10   9     4241.26     3939.06     90.65 o
  -1  10   9      363.25      317.79     46.13 o
   0  10   9     1198.18     1123.05     49.89 o
   1  10   9      422.82      382.37     41.48 o
   2  10   9      510.16      575.36     41.53 o
   3  10   9       11.15       25.92     32.71 o
   4  10   9      584.97      532.56     72.43 o
   5  10   9       30.03      104.34     77.45 o
   6  10   9      333.39      314.53     88.34 o
   7  10   9      307.26      453.66     77.43 o
   8  10   9      304.20      285.42     75.82 o
  -9  11   9        1.41     -134.43     89.62 o
  -8  11   9     2274.74     2212.69     79.16 o
  -7  11   9      853.09      894.62     68.49 o
  -6  11   9      800.51      855.07     54.18 o
  -5  11   9     3402.56     3129.14    117.63 o
  -4  11   9     2628.50     2548.83    105.05 o
  -3  11   9     4288.39     4343.84     93.61 o
  -2  11   9      324.64      359.28     45.57 o
  -1  11   9     5580.62     5182.42    102.60 o
   0  11   9       41.53        7.26     36.63 o
   1  11   9     2722.90     2848.37     94.19 o
   2  11   9     1067.41     1094.13     49.43 o
   3  11   9     9211.09     9085.55    112.25 o
   4  11   9      925.22      924.71    131.78 o
   5  11   9      176.87      249.51     63.96 o
   6  11   9     3188.04     3090.78    181.15 o
   7  11   9      252.15      106.40     67.81 o
   8  11   9     3363.39     3424.96    141.80 o
  -9  12   9      967.84      738.78    114.09 o
  -8  12   9       29.52       84.05     86.82 o
  -7  12   9     2396.98     2266.59     69.60 o
  -6  12   9      234.16      219.12     42.86 o
  -5  12   9        3.13       17.98     59.43 o
  -4  12   9     3877.50     3622.68     85.83 o
  -3  12   9      234.44      290.19     42.85 o
  -2  12   9     2524.46     2558.08     69.10 o
  -1  12   9       14.88      -24.86     36.14 o
   0  12   9     5378.00     5190.15    149.38 o
   1  12   9        3.00       66.25     43.20 o
   2  12   9     2765.60     2738.94    121.08 o
   3  12   9       30.45       53.32     32.58 o
   4  12   9      103.54       54.59     43.82 o
   5  12   9        7.32       45.56     60.62 o
   6  12   9       14.76      -25.18     59.98 o
   7  12   9     1586.09     1477.52    100.19 o
   8  12   9      110.05      200.21    120.34 o
  -9  13   9        1.33      -39.13     93.92 o
  -8  13   9     1755.02     1567.26    121.97 o
  -7  13   9      192.08      154.44     42.44 o
  -6  13   9     1930.22     1936.68     67.41 o
  -5  13   9     2484.17     2555.42    115.86 o
  -4  13   9      502.69      527.60     48.04 o
  -3  13   9     4021.84     3934.81     81.25 o
  -2  13   9      167.63      161.45     36.39 o
  -1  13   9     4252.57     4198.37     93.95 o
   0  13   9       36.00       34.30     38.03 o
   1  13   9     4604.27     4535.80    111.34 o
   2  13   9      775.02      799.39     44.35 o
   3  13   9     3681.82     3698.74     93.87 o
   4  13   9       95.58       34.88     45.34 o
   5  13   9      662.03      881.65     80.89 o
   6  13   9     3472.67     3854.00    135.85 o
   7  13   9       76.12      -38.81     65.18 o
   8  13   9     1411.32     1552.18    111.01 o
  -9  14   9     1906.80     1930.76    249.01 o
  -8  14   9      142.60      175.39    112.66 o
  -7  14   9      173.50      336.51     68.25 o
  -6  14   9     1240.11     1161.94     64.45 o
  -5  14   9     1218.93     1297.89     71.14 o
  -4  14   9     3168.01     3109.02     75.04 o
  -3  14   9      867.42      851.81     49.09 o
  -2  14   9     3127.75     3076.87     74.38 o
  -1  14   9       33.81       21.45     50.02 o
   0  14   9      124.98      112.45     52.76 o
   1  14   9        0.26       60.05     56.97 o
   2  14   9     2784.64     2847.64     81.83 o
   3  14   9      892.92      824.16     57.50 o
   4  14   9     1179.51     1285.92     67.42 o
   5  14   9      581.98      632.47     61.77 o
   6  14   9      409.01      556.07    115.86 o
   7  14   9      409.32      419.46     79.93 o
   8  14   9       29.23       -1.20     80.02 o
  -9  15   9      127.98       44.90    143.39 o
  -8  15   9     1858.22     2103.44    175.39 o
  -7  15   9      767.88      899.78    118.42 o
  -6  15   9     3574.36     3410.78     77.22 o
  -5  15   9      108.47      192.44     37.09 o
  -4  15   9        3.91       25.27     35.09 o
  -3  15   9     4009.25     3856.17     85.93 o
  -2  15   9       14.80      -17.13     38.25 o
  -1  15   9     6155.74     5796.15    106.97 o
   0  15   9      807.33      839.68     83.11 o
   1  15   9     4055.88     3977.97    232.36 o
   2  15   9       64.01      -35.79     52.94 o
   3  15   9      782.91      765.90     76.59 o
   4  15   9     2352.80     2450.04     83.69 o
   5  15   9      415.59      407.50    103.71 o
   6  15   9     3660.47     3425.49    189.48 o
   7  15   9        2.77      -20.30     66.74 o
   8  15   9     1183.56     1130.72    104.26 o
  -8  16   9      359.74      129.30    110.10 o
  -7  16   9     1192.79     1266.43    170.27 o
  -6  16   9      453.11      519.32     96.76 o
  -5  16   9     1162.16     1213.98     69.76 o
  -4  16   9     6061.17     6004.25    135.26 o
  -3  16   9     2075.77     2032.84     89.99 o
  -2  16   9      822.98      840.41     49.70 o
  -1  16   9      412.44      399.95     46.71 o
   0  16   9     1125.29     1370.85     58.46 o
   1  16   9        0.42        7.89     75.53 o
   2  16   9     1785.50     1894.76    125.46 o
   3  16   9       27.66       97.99    106.26 o
   4  16   9     2470.93     2665.33    112.08 o
   5  16   9      218.82      308.21     92.56 o
   6  16   9      403.38      360.26     75.66 o
   7  16   9     2286.22     2653.40    129.19 o
   8  16   9      304.13      317.00     85.66 o
  -8  17   9      376.05      396.88    122.90 o
  -7  17   9     1060.31     1082.96    203.96 o
  -6  17   9     3967.20     3803.14    112.34 o
  -5  17   9      475.53      516.13     41.74 o
  -4  17   9       95.77       78.99     37.01 o
  -3  17   9     3635.88     3613.50     79.76 o
  -2  17   9     1220.75     1205.78     55.32 o
  -1  17   9    10931.69    10161.59    164.29 o
   0  17   9      862.81      846.07     49.69 o
   1  17   9      888.10     1004.18     63.97 o
   2  17   9     1827.46     1771.86    122.90 o
   3  17   9     2254.69     2159.13    103.36 o
   4  17   9     1045.28     1311.06     89.43 o
   5  17   9     1383.51     1428.75    130.59 o
   6  17   9      984.36      847.52    149.79 o
   7  17   9      237.83      318.78    128.02 o
  -7  18   9     2083.28     2224.31    230.97 o
  -6  18   9     1515.63     1596.92     85.58 o
  -5  18   9     1360.88     1363.05     49.10 o
  -4  18   9     2710.32     2644.86     69.68 o
  -3  18   9      676.43      712.13     70.03 o
  -2  18   9     4215.06     4042.98     84.95 o
  -1  18   9       75.65       45.42     49.04 o
   0  18   9     3647.13     3689.75     82.07 o
   1  18   9      245.54      225.32     70.41 o
   2  18   9     3815.74     3720.40    160.03 o
   3  18   9        5.53       64.50     84.50 o
   4  18   9     1570.81     1932.41    105.33 o
   5  18   9      858.31      670.85    107.54 o
   6  18   9      488.79      636.31     85.18 o
   7  18   9      470.71      582.51    139.55 o
  -8  19   9      783.27      768.15    115.22 o
  -7  19   9      803.50      828.88     75.65 o
  -6  19   9     1638.97     1610.63    145.16 o
  -5  19   9      530.15      492.88     65.53 o
  -4  19   9      709.31      761.56     45.90 o
  -3  19   9      493.66      482.29     44.13 o
  -2  19   9        0.33      -49.16     36.71 o
  -1  19   9     6112.03     5706.19     98.41 o
   0  19   9       10.23       83.54     37.70 o
   1  19   9     1394.45     1350.66    110.10 o
   2  19   9     1477.52     1234.16    107.54 o
   3  19   9     1465.60     1535.87     95.04 o
   4  19   9      811.98      841.04     82.74 o
   5  19   9       74.16      157.44     88.98 o
   6  19   9     1849.45     2056.62    220.20 o
   7  19   9      576.40      641.40    151.07 o
  -8  20   9      195.40      371.27    102.42 o
  -7  20   9     1587.70     1663.44    115.02 o
  -6  20   9      788.34      688.61     71.95 o
  -5  20   9     1390.58     1400.84    134.04 o
  -4  20   9      490.72      452.77     49.71 o
  -3  20   9       89.08       -9.53     36.35 o
  -2  20   9     5050.83     4868.58    118.26 o
  -1  20   9      125.54       47.53     56.18 o
   0  20   9     2866.84     2772.40     75.10 o
   1  20   9      586.20      738.70     88.34 o
   2  20   9     2166.32     1911.41    131.87 o
   3  20   9      417.70      461.18     73.61 o
   4  20   9      944.29      874.17     85.50 o
   5  20   9     2160.88     2217.02    119.70 o
   6  20   9      405.29      307.50     87.70 o
   7  20   9      740.55      736.14    162.59 o
  -7  21   9      303.97      452.05    120.34 o
  -6  21   9      403.13      415.50     84.17 o
  -5  21   9     1105.29     1229.30     78.45 o
  -4  21   9      281.27      244.28     61.88 o
  -3  21   9      751.26      810.01     77.43 o
  -2  21   9       41.05      -38.46     39.82 o
  -1  21   9     1066.19     1103.03     55.55 o
   0  21   9     1082.35     1110.30     68.04 o
   1  21   9     1390.90     1235.44    104.98 o
   2  21   9      677.91      633.72     93.46 o
   3  21   9      616.93      746.87    126.74 o
   4  21   9     1753.35     1819.58    108.18 o
   5  21   9      766.99      907.53     87.48 o
   6  21   9     1439.06     1501.73    138.27 o
  -7  22   9      490.44      527.21     93.07 o
  -6  22   9      612.48      595.97     91.18 o
  -5  22   9      613.89      592.20     78.63 o
  -4  22   9     2316.98     2349.47     99.15 o
  -3  22   9      877.87      813.60     61.35 o
  -2  22   9     2901.70     2829.39     83.34 o
  -1  22   9     1128.21     1122.03     57.40 o
   0  22   9     2931.98     2777.42     91.60 o
   1  22   9      150.07      136.99     71.69 o
   2  22   9     1249.56     1455.64    120.34 o
   3  22   9      834.91      712.08    150.43 o
   4  22   9     3530.03     3314.13    188.20 o
   5  22   9      445.99      496.29    177.31 o
   6  22   9      893.87     1166.30    138.27 o
  -7  23   9      138.66      179.47     82.97 o
  -6  23   9      224.86      202.16     82.03 o
  -5  23   9       90.27      -81.98     69.39 o
  -4  23   9      138.22      121.20     59.95 o
  -3  23   9     1860.38     1914.18     99.53 o
  -2  23   9       57.54       84.40     38.93 o
  -1  23   9     1407.17     1351.24     61.13 o
   0  23   9      183.49      141.25     51.40 o
   1  23   9     1196.34     1340.42    110.10 o
   2  23   9      597.82      603.00     92.18 o
   3  23   9      128.41      285.76     69.86 o
   4  23   9     1143.97     1202.75     94.40 o
   5  23   9      134.54      197.88     91.54 o
   6  23   9     1155.35     1403.15    142.11 o
  -6  24   9      743.31      686.13     94.02 o
  -5  24   9      276.59       85.84    165.79 o
  -4  24   9      766.77      784.56     73.39 o
  -3  24   9      151.71      158.16     60.21 o
  -2  24   9     1681.55     1747.24    110.60 o
  -1  24   9       16.04       35.94     48.76 o
   0  24   9     4958.51     5033.98    115.30 o
   1  24   9      778.43      811.68     90.90 o
   2  24   9     2379.13     2349.25    138.27 o
   3  24   9      340.27      326.26    105.62 o
   4  24   9     1618.31     1745.62    180.51 o
   5  24   9     2727.16     3063.92    257.97 o
   6  24   9       20.11     -124.18     88.34 o
  -6  25   9       71.27     -192.04    128.02 o
  -5  25   9      400.56      355.55     85.22 o
  -4  25   9      313.46      247.82     66.41 o
  -3  25   9      663.13      698.30     65.95 o
  -2  25   9      231.07      240.22     61.15 o
  -1  25   9     2848.68     2636.29    111.89 o
   0  25   9       75.91      121.36     92.58 o
   1  25   9      828.65      765.59     93.46 o
   2  25   9       12.99      110.10     74.25 o
   3  25   9      113.72       74.83     65.38 o
   4  25   9      753.11      751.00     87.61 o
   5  25   9        6.12       58.13     75.30 o
  -6  26   9      953.18      874.41    186.92 o
  -5  26   9      399.75      534.47    163.23 o
  -4  26   9      677.88      585.63     88.58 o
  -3  26   9      753.38      863.24    133.70 o
  -2  26   9      711.60      738.21     71.31 o
  -1  26   9       21.41       -9.75     62.88 o
   0  26   9     3128.76     3150.20     96.34 o
   1  26   9      562.55      686.21     89.62 o
   2  26   9     4394.81     4283.70    170.27 o
   3  26   9     1674.04     1764.24    182.44 o
   4  26   9      391.99      391.42     83.34 o
   5  26   9     3334.02     3400.33    185.64 o
  -5  27   9      282.26      301.04     92.36 o
  -4  27   9      358.90      402.87     81.08 o
  -3  27   9      325.04      390.20     61.20 o
  -2  27   9      333.61      369.62     64.85 o
  -1  27   9      486.70      540.07     93.61 o
   0  27   9      164.94      251.39     53.24 o
   1  27   9       41.41       69.27     59.62 o
   2  27   9       13.79       93.46     76.81 o
   3  27   9       27.23       55.84     98.58 o
   4  27   9      343.87      186.51     82.58 o
  -5  28   9      818.56     1020.36    194.60 o
  -4  28   9      237.73      164.55     70.18 o
  -3  28   9      800.17      850.31     86.73 o
  -2  28   9     2273.90     2559.54    103.50 o
  -1  28   9       33.66       55.70     87.06 o
   0  28   9     6117.98     6489.57    286.78 o
   1  28   9      573.66      515.77     72.45 o
   2  28   9     1187.53     1298.17    112.66 o
   3  28   9      758.20      809.62     88.80 o
   4  28   9     1262.53     1116.37    124.18 o
  -4  29   9      131.83      212.36     74.13 o
  -3  29   9      438.55      477.83     95.35 o
  -2  29   9       54.59      136.35     62.30 o
  -1  29   9       28.00       43.21     86.36 o
   0  29   9       84.38      226.41     90.95 o
   1  29   9      108.43      234.29    131.87 o
   3  29   9       11.44       43.53     87.06 o
  -4  30   9      958.21     1024.20    198.44 o
  -3  30   9      721.48     1057.43    149.15 o
  -2  30   9     2380.85     2695.14    111.87 o
  -1  30   9       19.33      167.30     89.61 o
   0  30   9     2508.76     2765.30    150.07 o
   1  30   9       87.99      172.83    135.71 o
  -3  31   9     1351.76     1385.23    143.39 o
  -2  31   9      449.74      476.08    105.23 o
  -1  31   9      770.44      687.67    107.84 o
   0  31   9      110.44      324.87    100.44 o
   1  31   9       17.37      202.28    142.11 o
  -1  32   9       93.44      121.03     97.24 o
   0  32   9     4840.41     4844.45    276.53 o
  -9   0  10       74.26       78.35     56.15 o
  -8   0  10     4426.35     4129.19    116.42 o
  -7   0  10      135.51        8.85     52.25 o
  -6   0  10     2529.36     2701.42    110.25 o
  -5   0  10      274.90      196.61     60.38 o
  -4   0  10     1570.54     1618.92     90.04 o
  -3   0  10     3041.14     3076.31     98.40 o
  -2   0  10     2253.92     2199.10    100.70 o
  -1   0  10     3694.91     3507.30    266.29 o
   0   0  10     2177.05     2203.30    115.22 o
   1   0  10    15548.94    14765.08    289.34 o
   2   0  10      708.92      687.49     79.38 o
   3   0  10     8250.00     8004.10    209.96 o
   4   0  10        3.78       39.33     49.51 o
   5   0  10     2957.67     3059.76    112.89 o
   6   0  10      441.31      406.31     66.44 o
   7   0  10      595.51      567.42     91.54 o
   8   0  10     1373.74     1453.06    103.05 o
  -9   1  10       68.81       17.08     53.85 o
  -8   1  10      515.14      544.43     50.83 o
  -7   1  10       52.07        1.69     38.89 o
  -6   1  10        2.54      -35.30     39.12 o
  -5   1  10       74.54       44.57     38.98 o
  -4   1  10        1.09      -21.46     29.79 o
  -3   1  10      527.23      456.96     32.82 o
  -2   1  10      339.90      412.87     32.94 o
  -1   1  10      390.68      420.27     37.74 o
   0   1  10        0.20       36.63     34.63 o
   1   1  10        3.39       39.07     41.91 o
   2   1  10       39.53       63.34     41.52 o
   3   1  10     3030.24     2776.46    126.74 o
   4   1  10        0.04       17.83     34.60 o
   5   1  10        0.16       38.43     37.13 o
   6   1  10      102.17      179.61     41.57 o
   7   1  10      223.96      225.71     45.45 o
   8   1  10      238.44      288.71     52.43 o
  -9   2  10        7.56      -32.69     41.91 o
  -8   2  10     3510.31     3591.40    103.54 o
  -7   2  10      316.89      298.53     44.23 o
  -6   2  10     4205.80     3926.01     88.84 o
  -5   2  10       26.36       -2.97     55.62 o
  -4   2  10     3466.13     3534.90     70.21 o
  -3   2  10      659.31      637.70     49.81 o
  -2   2  10      371.07      478.99     46.47 o
  -1   2  10     4389.70     4340.22     87.87 o
   0   2  10     2784.84     2747.43     75.74 o
   1   2  10     6778.23     6431.32    130.35 o
   2   2  10        4.32      -28.93    122.26 o
   3   2  10      774.46      846.07     61.54 o
   4   2  10      951.62      825.81     50.02 o
   5   2  10     1299.63     1322.69     68.06 o
   6   2  10     1173.63     1171.22     59.30 o
   7   2  10     1620.73     1533.21     69.52 o
   8   2  10     1119.46     1094.09     66.12 o
  -9   3  10        8.16      -16.74     44.86 o
  -8   3  10     1132.99     1164.53     59.35 o
  -7   3  10      249.08      287.39     44.56 o
  -6   3  10      143.90      142.58     94.98 o
  -5   3  10      244.98      285.86     43.99 o
  -4   3  10      164.67      186.36     33.71 o
  -3   3  10       48.87       55.10     30.65 o
  -2   3  10       38.67       48.73     29.33 o
  -1   3  10      798.60      917.19     46.98 o
   0   3  10     1413.47     1382.72     61.78 o
   1   3  10      132.71      173.10     45.02 o
   2   3  10        0.26       10.54     41.18 o
   3   3  10     1725.17     1731.43     78.62 o
   4   3  10      166.75      134.58     47.86 o
   5   3  10       51.10       21.38     35.33 o
   6   3  10       21.72        6.48     38.52 o
   7   3  10      215.20      210.33     45.34 o
   8   3  10        3.87      -65.58     43.72 o
  -9   4  10     1019.66     1015.69     64.21 o
  -8   4  10     2186.71     2187.53     72.00 o
  -7   4  10      979.50      941.89     57.68 o
  -6   4  10     3069.05     3334.08     85.11 o
  -5   4  10      406.54      423.26     39.46 o
  -4   4  10     2216.54     2252.47     60.66 o
  -3   4  10     1474.51     1533.54     51.95 o
  -2   4  10     4859.85     4926.81     83.29 o
  -1   4  10     1503.03     1489.01     60.06 o
   0   4  10      259.57      257.15     38.51 o
   1   4  10     1243.60     1283.27     58.14 o
   2   4  10       34.28      -71.56     68.49 o
   3   4  10     1778.55     1770.38     78.74 o
   4   4  10     1203.00     1141.63     61.41 o
   5   4  10     3009.18     2892.02     86.32 o
   6   4  10     1556.99     1544.85     73.18 o
   7   4  10     1924.02     2025.39     83.86 o
   8   4  10     1025.13      930.91     89.99 o
  -9   5  10       49.33       71.64     61.72 o
  -8   5  10      415.82      462.40    102.99 o
  -7   5  10      348.75      371.84     57.68 o
  -6   5  10       98.25       78.98     49.42 o
  -5   5  10       95.69       86.66     38.15 o
  -4   5  10      189.28      174.72     39.50 o
  -3   5  10     1486.02     1378.23     73.36 o
  -2   5  10      498.27      546.12     41.08 o
  -1   5  10       48.32      -16.43     48.97 o
   0   5  10      224.08      194.54     38.26 o
   1   5  10       71.03       66.24     32.34 o
   2   5  10     1064.75     1206.26     67.44 o
   3   5  10       72.26       41.13     43.34 o
   4   5  10      246.23      296.00     44.81 o
   5   5  10       42.35       72.35     43.13 o
   6   5  10      225.00      245.12     47.83 o
   7   5  10       27.26        6.04     44.78 o
   8   5  10        2.35       -8.46     94.10 o
  -9   6  10      167.09      112.99     56.20 o
  -8   6  10     4588.16     4401.55    103.60 o
  -7   6  10       30.19       38.55     49.38 o
  -6   6  10     4766.05     4596.51    109.77 o
  -5   6  10      168.71      185.32     40.75 o
  -4   6  10     4001.48     4002.75     94.96 o
  -3   6  10     2740.19     2690.26     80.59 o
  -2   6  10     2589.41     2382.43     88.69 o
  -1   6  10     2669.84     2696.59     76.39 o
   0   6  10      439.62      431.53     43.00 o
   1   6  10     6727.46     6626.02     96.88 o
   2   6  10      997.70     1032.12     54.99 o
   3   6  10     8447.83     8216.54    150.68 o
   4   6  10        4.84      -16.32     38.56 o
   5   6  10     1147.08     1247.35    111.26 o
   6   6  10     1724.86     1745.20     76.56 o
   7   6  10     3603.13     3584.95    102.86 o
   8   6  10     1787.44     1943.40    167.07 o
  -9   7  10      130.57       60.12     55.24 o
  -8   7  10      318.55      264.84     52.59 o
  -7   7  10      112.72       95.47     48.26 o
  -6   7  10       15.87       -1.04     47.08 o
  -5   7  10       76.31       -0.87     49.39 o
  -4   7  10        2.45        9.47     39.67 o
  -3   7  10      160.98      228.42     44.51 o
  -2   7  10        9.81       56.07     39.15 o
  -1   7  10      195.12      252.25     35.16 o
   0   7  10       43.21      -10.37     33.73 o
   1   7  10       97.96      131.08     34.80 o
   2   7  10     1004.64     1107.58     55.81 o
   3   7  10      177.15      178.89     56.33 o
   4   7  10        1.39       11.40    110.74 o
   5   7  10      439.85      444.05     51.95 o
   6   7  10      152.76      186.36     48.19 o
   7   7  10      458.85      381.55     56.30 o
   8   7  10      200.34      112.91     67.00 o
  -9   8  10      173.94       90.43     58.13 o
  -8   8  10     2592.30     2617.47     85.49 o
  -7   8  10      209.03      263.75     53.69 o
  -6   8  10     5934.90     5902.48    143.04 o
  -5   8  10      447.69      480.96     52.30 o
  -4   8  10     1778.57     1730.45     71.52 o
  -3   8  10     4165.82     3890.24     93.59 o
  -2   8  10     3257.14     3106.24     85.81 o
  -1   8  10     1994.30     2071.37     72.36 o
   0   8  10        9.22       51.15     34.69 o
   1   8  10     9450.34     9207.86    233.78 o
   2   8  10      284.69      348.33     39.00 o
   3   8  10     3877.25     3677.42    118.42 o
   4   8  10       42.18      -46.09     63.37 o
   5   8  10     3415.79     3339.16     94.05 o
   6   8  10     1378.80     1364.07     72.21 o
   7   8  10     1335.36     1342.85     74.40 o
   8   8  10     1719.51     1526.05    184.36 o
  -9   9  10      341.89      279.95     58.59 o
  -8   9  10       44.51       19.91     49.97 o
  -7   9  10     1733.99     1591.45     88.71 o
  -6   9  10      459.04      456.55     81.29 o
  -5   9  10       18.53       72.49     43.06 o
  -4   9  10      326.63      370.66     52.06 o
  -3   9  10      726.94      719.27     52.96 o
  -2   9  10      546.43      493.20     48.27 o
  -1   9  10     1304.59     1371.80     63.92 o
   0   9  10       34.52       78.82     36.08 o
   1   9  10      139.22      192.45     37.46 o
   2   9  10     1593.67     1615.82     57.53 o
   3   9  10       74.36       88.99     37.70 o
   4   9  10      935.28      988.82     98.58 o
   5   9  10      232.42      176.59     44.33 o
   6   9  10      485.10      487.14     53.05 o
   7   9  10      403.71      318.55     77.47 o
   8   9  10      456.39      540.26    143.39 o
  -9  10  10       61.25      363.59    174.11 o
  -8  10  10     2315.58     2389.96    178.70 o
  -7  10  10      124.55      192.63    104.34 o
  -6  10  10     2963.15     3153.39     86.91 o
  -5  10  10       59.05       33.77     40.96 o
  -4  10  10     3274.22     3165.81     86.59 o
  -3  10  10     1048.39     1082.44     60.70 o
  -2  10  10      223.73      301.93     44.71 o
  -1  10  10     7025.94     6712.73    150.48 o
   0  10  10      986.93      919.95     64.34 o
   1  10  10     1878.25     1867.97     65.65 o
   2  10  10       12.66      -24.34     38.25 o
   3  10  10     5780.22     5689.13    106.70 o
   4  10  10       94.84       88.17     48.29 o
   5  10  10     3507.13     3541.47    127.11 o
   6  10  10     1769.69     1875.66    111.38 o
   7  10  10      929.96      919.76     93.21 o
  -8  11  10       13.39      -25.99     91.64 o
  -7  11  10      688.56      689.20     65.22 o
  -6  11  10       71.33       61.19     43.33 o
  -5  11  10     1470.11     1463.70     75.23 o
  -4  11  10      158.41      242.44     46.75 o
  -3  11  10      240.50      311.94     69.21 o
  -2  11  10      227.56      293.79     46.37 o
  -1  11  10      581.47      548.88     68.42 o
   0  11  10     1366.84     1418.74     76.49 o
   1  11  10      458.38      531.38     62.09 o
   2  11  10     1484.75     1447.44     58.43 o
   3  11  10      315.00      303.59     71.56 o
   4  11  10      470.38      433.43     56.50 o
   5  11  10      349.29      388.87     71.67 o
   6  11  10     2108.29     2255.55    293.82 o
   7  11  10      900.59      997.61     96.55 o
  -8  12  10      725.83      739.44    106.90 o
  -7  12  10       65.45       42.90     47.67 o
  -6  12  10     4084.36     3876.80     93.55 o
  -5  12  10       31.78       11.86     40.46 o
  -4  12  10     3540.51     3441.05     90.16 o
  -3  12  10     2149.24     2105.17     76.34 o
  -2  12  10     3362.00     3074.35     85.81 o
  -1  12  10     2578.18     2442.84     78.78 o
   0  12  10     1136.93     1140.12     70.61 o
   1  12  10     4380.42     4308.80    215.72 o
   2  12  10      643.02      623.54     53.98 o
   3  12  10     2968.49     2996.82     80.57 o
   4  12  10      244.04      195.88     83.22 o
   5  12  10     3852.89     3713.24    145.31 o
   6  12  10      117.07       34.39     67.87 o
   7  12  10      698.72      549.88     87.97 o
  -8  13  10       27.32        7.68    124.18 o
  -7  13  10      236.18      198.81     49.35 o
  -6  13  10       89.61       94.62     46.14 o
  -5  13  10      995.65      980.15     66.21 o
  -4  13  10     1044.75     1066.82     60.56 o
  -3  13  10     2551.14     2443.30     78.68 o
  -2  13  10      183.38      340.09     47.24 o
  -1  13  10     2538.74     2492.58     80.26 o
   0  13  10      285.18      225.45     49.57 o
   1  13  10        6.07       48.65     41.64 o
   2  13  10      334.92      279.21     62.79 o
   3  13  10       13.09       43.03     34.30 o
   4  13  10      127.35      196.15     56.57 o
   5  13  10      455.06      545.38     96.02 o
   6  13  10     1235.00     1024.75     92.54 o
   7  13  10      643.02      645.55    155.55 o
  -8  14  10     1357.99     1113.81    158.75 o
  -7  14  10       56.95       16.70     57.02 o
  -6  14  10     1566.20     1569.86     66.53 o
  -5  14  10      784.61      801.59     57.19 o
  -4  14  10     2032.02     1869.53     74.19 o
  -3  14  10      860.42      758.91     55.59 o
  -2  14  10     4080.71     3979.67     95.57 o
  -1  14  10     1727.96     1875.69     74.80 o
   0  14  10        1.73      -23.53     37.94 o
   1  14  10     3593.45     3646.49    108.08 o
   2  14  10        0.10       -9.78     41.84 o
   3  14  10     3973.40     3946.50    131.87 o
   4  14  10      386.30      377.80     61.06 o
   5  14  10     1301.72     1477.40    124.18 o
   6  14  10      972.09      913.73     93.81 o
   7  14  10      792.92      848.48    140.19 o
  -8  15  10        2.64     -168.99    117.78 o
  -7  15  10     1495.63     1369.34    124.18 o
  -6  15  10     1135.12     1097.68     71.03 o
  -5  15  10      320.12      336.36     47.72 o
  -4  15  10      196.60      293.38    102.34 o
  -3  15  10     1287.38     1189.90     63.81 o
  -2  15  10     1115.21     1218.86     71.50 o
  -1  15  10     3557.17     3264.79     89.57 o
   0  15  10       36.10       59.30     49.39 o
   1  15  10      172.10      206.56     50.19 o
   2  15  10     1830.96     1837.32    116.44 o
   3  15  10       23.22       15.36     57.30 o
   4  15  10     1379.70     1436.44    125.46 o
   6  15  10     1121.10     1267.61     98.97 o
   7  15  10      228.47      106.72     80.56 o
  -8  16  10      655.07      542.82    143.39 o
  -7  16  10        9.19     -115.24     83.86 o
  -6  16  10     1589.33     1844.83     66.33 o
  -5  16  10      328.18      350.38     47.37 o
  -4  16  10     3022.68     3119.71     78.85 o
  -3  16  10       45.39       91.68     38.28 o
  -2  16  10     1366.23     1275.93     66.88 o
  -1  16  10     2402.25     2282.91     79.82 o
   0  16  10      208.50      242.34     65.57 o
   1  16  10      926.17      982.64     67.82 o
   2  16  10       91.48       95.12     61.24 o
   3  16  10     2404.22     2446.44    111.37 o
   4  16  10      487.45      628.60    102.42 o
   5  16  10     1901.77     2189.22    151.07 o
   6  16  10      835.30     1022.92    158.75 o
   7  16  10      505.73      560.75    149.79 o
  -7  17  10     1615.80     1591.60    104.85 o
  -6  17  10       31.94      -15.86     51.72 o
  -5  17  10     1132.22     1233.35     62.27 o
  -4  17  10       21.25       51.49     38.27 o
  -3  17  10      584.58      709.29     73.53 o
  -2  17  10     1783.23     1753.99     81.46 o
  -1  17  10     2483.94     2301.97     80.99 o
   0  17  10     2554.72     2492.51     83.28 o
   1  17  10     1079.00     1214.59     81.94 o
   2  17  10      852.66      942.28     83.96 o
   3  17  10      238.14      391.43     71.60 o
   4  17  10     1470.30     1589.82     97.32 o
   5  17  10      239.61      165.15     90.90 o
  -7  18  10      272.16      282.99     78.13 o
  -6  18  10      340.95      256.87     73.18 o
  -5  18  10      271.16      280.38     45.64 o
  -4  18  10     2539.50     2581.99     73.39 o
  -3  18  10       67.32       47.38     38.31 o
  -2  18  10       74.30       90.40     43.15 o
  -1  18  10     3692.07     3670.43     95.24 o
   0  18  10     1022.54     1048.61     64.56 o
   1  18  10     1917.68     1863.12    177.31 o
   2  18  10       64.02        7.34     85.78 o
   3  18  10     3081.03     3291.51    125.22 o
   4  18  10       58.79      -19.45     69.13 o
   5  18  10     1797.22     1983.10    157.47 o
  -7  19  10     1113.74     1179.25     98.93 o
  -6  19  10       82.61      163.92     70.62 o
  -5  19  10      476.26      606.38     41.26 o
  -4  19  10      867.09      979.68     52.69 o
  -3  19  10     2486.46     2530.48    118.46 o
  -2  19  10      771.46      800.32     74.27 o
  -1  19  10       97.15      210.64     56.93 o
   0  19  10      906.13      951.00     60.59 o
   1  19  10      181.38      130.59     71.69 o
   2  19  10      850.35      843.57     82.87 o
   3  19  10       38.83       -3.71    137.63 o
   4  19  10     1791.51     1912.78    167.71 o
   5  19  10      312.00      400.72     98.58 o
   6  19  10      577.13      600.44    115.22 o
  -7  20  10       47.63        3.36     74.11 o
  -6  20  10      207.96      264.40     64.93 o
  -5  20  10      153.40      240.61     62.35 o
  -4  20  10      538.97      523.47     45.19 o
  -3  20  10      597.24      655.08     53.81 o
  -2  20  10     2168.51     2183.54     78.27 o
  -1  20  10      634.40      731.29     52.15 o
   0  20  10       44.73       16.66     42.24 o
   1  20  10     1733.61     1727.05    120.34 o
   2  20  10        0.54      104.46     66.04 o
   3  20  10     1289.36     1268.94     95.66 o
   4  20  10     1265.68     1331.11     96.41 o
   5  20  10      842.98      699.01    116.50 o
   6  20  10      341.74      398.16    111.38 o
  -6  21  10       28.12        7.62     60.66 o
  -5  21  10     1548.39     1437.74    165.97 o
  -4  21  10      131.66      148.01     37.36 o
  -3  21  10     2377.82     2297.20     76.75 o
  -2  21  10      941.62     1011.44     62.06 o
  -1  21  10      850.35      957.10     55.36 o
   0  21  10      620.31      712.71    136.00 o
   1  21  10      152.68      295.74     80.66 o
   2  21  10     2056.36     2204.41    117.14 o
   3  21  10       68.31      -25.76     62.22 o
   4  21  10     2318.66     2707.04    173.47 o
   5  21  10      666.46      871.85    124.18 o
  -6  22  10      414.17      374.62     70.03 o
  -5  22  10      110.89      122.83     62.55 o
  -4  22  10      674.92      671.06     72.00 o
  -3  22  10        7.12       66.83     41.26 o
  -2  22  10     2782.76     2694.96     76.92 o
  -1  22  10       92.44      145.20     43.74 o
   0  22  10       86.51       75.48     54.63 o
   1  22  10     1129.19      825.76     99.86 o
   2  22  10        7.83     -120.95    118.42 o
   3  22  10      850.35      853.16     86.44 o
   4  22  10      571.91      642.26     85.47 o
   5  22  10      204.64       84.50     92.18 o
  -6  23  10       71.20      109.93    107.54 o
  -5  23  10      375.83      462.34    131.00 o
  -4  23  10      343.00      313.80     65.33 o
  -3  23  10     3240.54     3077.58     79.46 o
  -2  23  10     1070.92     1030.40     79.09 o
  -1  23  10     2720.74     2611.64     80.01 o
   0  23  10     1355.12     1191.68     85.43 o
   1  23  10        2.01      -94.10     62.73 o
   2  23  10     2797.04     2804.77    318.78 o
   3  23  10        9.52      -65.91     65.51 o
   4  23  10     1874.16     2066.44    115.85 o
   5  23  10      487.13      495.46    108.82 o
  -5  24  10        8.82       53.47     72.79 o
  -4  24  10      310.31      437.90     79.95 o
  -3  24  10      517.79      579.59     89.62 o
  -2  24  10      219.37      261.45     43.59 o
  -1  24  10     1014.48     1154.42     60.12 o
   0  24  10      951.69      910.49    156.19 o
   1  24  10     1076.67     1049.80    104.98 o
   2  24  10       39.41       28.41     66.70 o
   3  24  10      492.64      371.10     80.28 o
   4  24  10      449.34      490.44     85.64 o
  -5  25  10      781.53      931.48    114.82 o
  -4  25  10        1.99     -106.69     71.13 o
  -3  25  10     1287.55     1680.34     92.67 o
  -2  25  10      396.13      392.41     54.69 o
  -1  25  10       80.80      169.17     43.54 o
   0  25  10     2969.97     2917.19    115.33 o
   1  25  10       11.74       33.29     75.53 o
   2  25  10     1603.51     1742.59    107.99 o
   3  25  10      134.29       64.75    106.90 o
   4  25  10     1289.20     1166.94    247.09 o
  -4  26  10      912.95      938.44    102.90 o
  -3  26  10      718.93      884.08     80.23 o
  -2  26  10        2.58       63.83     68.15 o
  -1  26  10     1264.88     1388.32     89.65 o
   0  26  10     1013.99      898.20     80.02 o
   1  26  10       68.89      136.99     76.81 o
   2  26  10      434.48      554.46     97.30 o
   3  26  10     1126.81     1159.97    146.59 o
  -4  27  10       17.24       26.63     87.36 o
  -3  27  10      773.58      934.34     91.79 o
  -2  27  10      699.86      922.73     81.14 o
  -1  27  10      780.23      778.23    107.99 o
   0  27  10     1544.21     1578.54    112.66 o
   1  27  10       30.22       62.73     76.81 o
   2  27  10     3983.13     4173.68    144.91 o
   3  27  10       95.55      -29.45     83.22 o
  -3  28  10      752.73      810.76     83.22 o
  -2  28  10      301.23      309.54    131.93 o
  -1  28  10       29.61       82.60     90.31 o
   0  28  10      142.76      144.67     72.97 o
   1  28  10     2255.73     2242.99    134.43 o
   2  28  10      185.82      270.13     93.46 o
  -2  29  10     1582.32     1633.34    174.66 o
  -1  29  10     1596.45     1588.62    161.31 o
   1  29  10        4.11      -70.41     72.97 o
  -8   1  11      119.75       94.32     55.62 o
  -7   1  11     2136.48     2140.80     78.24 o
  -6   1  11     2532.45     2592.88     81.21 o
  -5   1  11      125.41       43.17     39.20 o
  -4   1  11     3897.00     3770.31     89.99 o
  -3   1  11      228.97      229.87     65.09 o
  -2   1  11     8436.86     8222.70    100.48 o
  -1   1  11      308.16      305.12     42.95 o
   0   1  11     1014.00     1020.37     67.90 o
   1   1  11     7641.07     7444.59    146.65 o
   2   1  11     5900.65     5909.60    133.53 o
   3   1  11     1149.33     1170.68     73.18 o
   4   1  11      370.11      305.11     68.49 o
   5   1  11     2209.27     2179.18     84.55 o
   6   1  11      855.45      848.23     65.92 o
   7   1  11     4917.16     4949.18    122.52 o
  -8   2  11        5.15      -40.50     41.84 o
  -7   2  11       12.97      -59.80     39.87 o
  -6   2  11      294.75      340.17     49.29 o
  -5   2  11        7.69        6.58     51.74 o
  -4   2  11       22.58       52.40     32.19 o
  -3   2  11       21.58      -25.52     40.47 o
  -2   2  11       69.62       67.06     34.49 o
  -1   2  11      568.03      595.91     48.68 o
   0   2  11       30.35       13.44     44.36 o
   1   2  11     2922.38     2990.80     98.67 o
   2   2  11      205.93      202.54     51.09 o
   3   2  11       19.09       66.23     47.52 o
   4   2  11       13.23      -16.09     47.37 o
   5   2  11        0.63       -5.47     41.14 o
   6   2  11       11.50       31.53     45.95 o
   7   2  11      123.93      174.50     71.76 o
  -8   3  11     4154.84     4258.68     94.98 o
  -7   3  11     3406.06     3541.87    122.46 o
  -6   3  11     2090.64     2118.66     76.83 o
  -5   3  11       31.73       14.61     40.42 o
  -4   3  11     5638.01     5554.04    100.21 o
  -3   3  11      270.31      216.06     38.91 o
  -2   3  11     4431.99     4637.44     85.92 o
  -1   3  11      283.24      311.58     42.80 o
   0   3  11     4320.63     4139.26    151.73 o
   1   3  11     4710.82     4603.35    126.74 o
   2   3  11     1794.48     1784.93    119.06 o
   3   3  11     4216.62     4261.73    117.21 o
   4   3  11     1208.06     1199.81    167.71 o
   5   3  11     2588.57     2687.38     90.34 o
   6   3  11      116.30      -21.86     48.91 o
   7   3  11     2599.03     2934.78    130.22 o
  -8   4  11      327.02      374.59     52.12 o
  -7   4  11        1.94       -2.51     44.04 o
  -6   4  11       22.22      -40.09     40.56 o
  -5   4  11      111.84       91.30     45.46 o
  -4   4  11       81.74      119.65     38.53 o
  -3   4  11      113.98      105.62     37.65 o
  -2   4  11       68.91       63.49     46.04 o
  -1   4  11      123.15       64.94     36.46 o
   0   4  11      196.47      158.55     39.56 o
   1   4  11      409.72      383.65     55.62 o
   2   4  11       10.93       24.68     44.83 o
   3   4  11       15.34       74.54     46.84 o
   4   4  11       57.39       57.14     48.48 o
   5   4  11      281.68      239.25     48.28 o
   6   4  11       28.09      -87.75     58.50 o
   7   4  11        1.25       42.62     89.62 o
  -8   5  11     1591.99     1621.41     75.53 o
  -7   5  11      973.43     1016.00     62.31 o
  -6   5  11      637.36      613.49     52.84 o
  -5   5  11       13.80      -58.14     41.48 o
  -4   5  11     5998.50     5861.14    101.16 o
  -3   5  11       56.19       30.28     48.18 o
  -2   5  11     3526.27     3475.28     92.55 o
  -1   5  11      474.73      539.94     46.21 o
   0   5  11     5361.20     5409.94    117.90 o
   1   5  11     7446.05     7444.98    180.37 o
   2   5  11     5361.16     5102.44    123.55 o
   3   5  11     2414.95     2505.84    110.10 o
   4   5  11      325.16      322.19     56.14 o
   5   5  11     4643.51     4830.86    112.82 o
   6   5  11      221.09       98.63     49.78 o
   7   5  11     4101.84     4347.11    149.77 o
  -8   6  11       80.45       72.85     47.30 o
  -7   6  11        1.15      -14.61     45.27 o
  -6   6  11        0.24       12.88     45.15 o
  -5   6  11      147.24      118.69     38.60 o
  -4   6  11     1045.95     1148.79     73.73 o
  -3   6  11     1165.62     1119.86     64.95 o
  -2   6  11      274.69      264.83     48.01 o
  -1   6  11      198.99      212.27     54.07 o
   0   6  11       98.87       74.51     37.16 o
   1   6  11      114.72      133.35     50.34 o
   2   6  11      548.96      516.87     68.49 o
   3   6  11        0.81       30.73     45.93 o
   4   6  11       62.80       79.41     48.27 o
   5   6  11       28.50       91.63     44.14 o
   6   6  11      637.39      531.43     59.30 o
   7   6  11       62.81      -74.38     60.94 o
  -8   7  11      734.32      750.27     67.60 o
  -7   7  11      362.08      337.29     67.64 o
  -6   7  11      560.57      615.76     72.51 o
  -5   7  11       65.18       37.44     42.48 o
  -4   7  11     3100.57     2978.97    129.42 o
  -3   7  11      445.23      394.43     50.80 o
  -2   7  11     2797.03     2548.24     84.02 o
  -1   7  11      233.11      218.78     44.99 o
   0   7  11     2038.55     1968.89     70.05 o
   1   7  11     3008.07     2950.47     82.32 o
   2   7  11     1567.38     1518.91     80.51 o
   3   7  11     3285.32     3310.14    105.91 o
   4   7  11       87.11       60.44     46.84 o
   5   7  11     3177.45     3399.17    111.67 o
   6   7  11      192.16      202.02     52.06 o
   7   7  11     2933.27     2925.18    132.15 o
  -8   8  11        4.37       -3.35     64.92 o
  -7   8  11      159.62      158.17     80.66 o
  -6   8  11       63.67       12.54    123.54 o
  -5   8  11      952.74     1064.03     64.47 o
  -4   8  11       33.63      104.32     43.92 o
  -3   8  11      107.11       37.03     53.43 o
  -2   8  11      125.23       79.75     54.71 o
  -1   8  11       25.35      -35.73     63.04 o
   0   8  11       22.75       -6.37     35.60 o
   1   8  11        3.94        1.87     34.75 o
   2   8  11      290.18      315.34     45.19 o
   3   8  11       48.92       -2.30     45.83 o
   4   8  11       13.72       -0.10     47.75 o
   5   8  11       37.52       47.98     49.22 o
   6   8  11      365.92      287.63     55.71 o
   7   8  11      120.80      205.09    161.95 o
  -8   9  11      509.30      482.52     74.06 o
  -7   9  11      102.95      165.94     61.84 o
  -6   9  11     2368.43     2339.72    107.00 o
  -5   9  11       31.10       13.46     44.05 o
  -4   9  11     1458.46     1623.70     73.97 o
  -3   9  11       16.38       -3.24     41.44 o
  -2   9  11     3314.47     3321.99    134.64 o
  -1   9  11     1594.21     1655.42    118.58 o
   0   9  11     1169.73     1303.52     75.55 o
   1   9  11     1993.14     2067.69     66.44 o
   2   9  11     1732.71     1829.37     89.34 o
   3   9  11     2403.79     2357.94    129.30 o
   4   9  11      107.34       84.59     50.09 o
   5   9  11     3730.27     3987.63    119.52 o
   6   9  11       40.62       38.14     49.13 o
   7   9  11     1583.57     1855.15    109.42 o
  -8  10  11       37.91      -57.78    135.07 o
  -7  10  11        4.90       29.45     57.25 o
  -6  10  11       20.43       69.77     55.34 o
  -5  10  11     1203.82     1224.37     66.70 o
  -4  10  11       42.70       53.83     45.76 o
  -3  10  11      300.30      359.46     49.66 o
  -2  10  11       18.98       67.52     44.21 o
  -1  10  11      640.45      608.68     53.40 o
   0  10  11      173.85      215.60     51.51 o
   1  10  11      314.48      431.76    110.52 o
   2  10  11      912.04      981.41     57.74 o
   3  10  11      150.95      112.48     50.31 o
   4  10  11     1227.68     1238.90     80.66 o
   5  10  11      184.02      196.03     54.44 o
   6  10  11      393.04      242.65     55.93 o
  -7  11  11     1171.45     1396.02     86.61 o
  -6  11  11      277.46      185.81     70.65 o
  -5  11  11      227.45      161.94     48.64 o
  -4  11  11     3796.56     3789.09     98.66 o
  -3  11  11      233.67      147.91     47.69 o
  -2  11  11     5051.19     4756.77    107.41 o
  -1  11  11     1011.76      933.94     69.86 o
   0  11  11     2445.65     2552.54     94.85 o
   1  11  11     1951.87     1874.88     84.86 o
   2  11  11     1977.58     1939.00     72.80 o
   3  11  11     2717.99     2775.68     86.28 o
   4  11  11       70.46       27.40     49.29 o
   5  11  11     2622.95     2811.39    106.53 o
   6  11  11       19.10      -69.99     69.21 o
  -7  12  11     1522.50     1449.18     85.63 o
  -6  12  11        1.19      -26.50     83.68 o
  -5  12  11     1000.75     1129.93     65.11 o
  -4  12  11        9.68       38.06     41.94 o
  -3  12  11     1155.11     1143.58     85.47 o
  -2  12  11      147.24      184.61     46.90 o
  -1  12  11      945.97      922.08     66.31 o
   0  12  11      813.54      868.63     68.24 o
   1  12  11       66.57       93.62     46.46 o
   2  12  11     1509.92     1487.37     70.65 o
   3  12  11      660.24      682.76     52.80 o
   4  12  11     2359.55     2359.95     95.33 o
   5  12  11      512.44      434.00     99.86 o
   6  12  11      512.87      469.85    106.26 o
  -7  13  11     1134.87     1131.04     79.87 o
  -6  13  11       27.59      -36.21     42.75 o
  -5  13  11      794.05      875.70     59.77 o
  -4  13  11     5993.82     5469.26    138.22 o
  -3  13  11      153.45      113.68     43.94 o
  -2  13  11     4004.47     3933.97     98.89 o
  -1  13  11      629.97      692.55     57.73 o
   0  13  11      489.15      441.43    101.78 o
   1  13  11     1959.76     2041.69     91.86 o
   2  13  11     1103.22     1001.62     64.20 o
   3  13  11     1738.63     1788.89     86.57 o
   4  13  11      212.03      134.29     50.44 o
   5  13  11     1864.56     2214.83    148.51 o
   6  13  11      132.01      211.24    103.70 o
  -7  14  11      254.29      292.21     57.30 o
  -6  14  11        7.48       16.31     50.77 o
  -5  14  11     3217.15     2959.71     89.63 o
  -4  14  11       23.34        0.66     47.22 o
  -3  14  11     2826.23     2672.04     92.98 o
  -2  14  11      140.22      123.05     78.42 o
  -1  14  11      135.92      114.80     45.74 o
   0  14  11     1461.79     1281.41     78.76 o
   1  14  11     1633.91     1502.53     83.44 o
   2  14  11      843.69     1018.33     64.23 o
   3  14  11     1145.25     1203.27     77.08 o
   4  14  11      376.02      412.24     99.86 o
   6  14  11     1669.64     1670.72    144.67 o
  -7  15  11       34.45      -37.13     49.93 o
  -6  15  11     3216.07     3294.78    112.72 o
  -5  15  11     1225.79     1195.16     64.95 o
  -4  15  11     1103.15     1314.65     68.41 o
  -3  15  11      163.12      131.68     47.34 o
  -2  15  11     2123.36     2036.82     80.53 o
  -1  15  11      190.92      201.58     46.29 o
   0  15  11       71.02      113.05     49.18 o
   1  15  11     2023.61     2072.97     92.01 o
   2  15  11      725.98      899.19     62.46 o
   3  15  11     1868.45     1874.36     90.68 o
   4  15  11       73.95       40.97     76.81 o
  -7  16  11      457.43      508.26    103.70 o
  -6  16  11       60.87      134.15     46.82 o
  -5  16  11     1208.47     1224.25     66.52 o
  -4  16  11       86.79       73.97     45.20 o
  -3  16  11     3338.80     3137.88     92.38 o
  -2  16  11      614.90      534.55     55.08 o
  -1  16  11     2051.04     2081.88     79.84 o
   0  16  11      960.17      887.20     94.74 o
   1  16  11      873.33      914.99     69.42 o
   2  16  11     1430.25     1424.67     73.53 o
   3  16  11     3053.14     3092.02    201.00 o
   4  16  11     1026.58     1412.11    135.71 o
  -6  17  11     2027.38     2009.75     81.12 o
  -5  17  11      698.32      627.12     68.45 o
  -4  17  11      720.46      796.49     59.97 o
  -3  17  11      114.87       66.78     49.14 o
  -2  17  11     2949.21     2945.08     90.83 o
  -1  17  11      420.80      400.51     52.61 o
   0  17  11     1991.15     1962.35     91.42 o
   1  17  11      492.13      506.05     80.02 o
   2  17  11      708.48      724.02     60.35 o
   3  17  11     2334.71     2460.55    140.83 o
   4  17  11      142.28       64.01     88.34 o
   5  17  11     1883.86     2168.74    165.15 o
  -6  18  11        1.56      -92.18     70.31 o
  -5  18  11     1452.09     1505.02     69.81 o
  -4  18  11       10.64       -3.98     55.19 o
  -3  18  11     1874.27     1893.63     77.93 o
  -2  18  11       38.91       16.48     67.93 o
  -1  18  11     1509.67     1511.17     72.34 o
   0  18  11      625.26      814.42     68.73 o
   1  18  11      498.31      481.41     60.47 o
   2  18  11     1526.99     1589.27    102.74 o
   3  18  11      570.39      567.83     79.61 o
   4  18  11     1481.49     1491.49    138.27 o
   5  18  11      140.71      119.06     97.30 o
  -6  19  11      280.79      376.89     87.70 o
  -5  19  11       64.16       70.46     44.95 o
  -4  19  11     2656.80     2688.15     85.67 o
  -3  19  11       76.69       61.53     81.79 o
  -2  19  11     1206.54     1269.12    116.87 o
  -1  19  11      453.13      440.24     54.14 o
   0  19  11     1566.90     1638.46     99.22 o
   1  19  11     1008.91     1138.00     75.78 o
   2  19  11      524.97      549.46     81.23 o
   3  19  11     1289.00     1208.42     96.89 o
   4  19  11        9.07        3.84     80.66 o
   5  19  11      664.83      618.36    120.34 o
  -5  20  11     1262.35     1381.75    103.05 o
  -4  20  11      508.76      668.25     57.22 o
  -3  20  11      964.04     1019.52     63.10 o
  -2  20  11      109.82       59.68     46.41 o
  -1  20  11      619.67      633.45     57.96 o
   0  20  11      609.92      678.49     85.78 o
   1  20  11      933.98     1028.58     72.27 o
   2  20  11     2654.92     2783.39    123.92 o
   3  20  11      527.35      298.96     81.30 o
   4  20  11     1965.88     2038.15    160.03 o
  -5  21  11       90.40      130.51     84.51 o
  -4  21  11     2222.38     2219.22    116.91 o
  -3  21  11        6.32      -38.63     44.42 o
  -2  21  11     1430.35     1298.73     69.13 o
  -1  21  11        1.87      -68.79     72.64 o
   0  21  11       43.75       70.45     50.19 o
   1  21  11      235.53      208.68     84.50 o
   2  21  11      224.99      378.79     79.48 o
   3  21  11      226.40      180.53     74.84 o
   4  21  11       10.78       72.97     88.34 o
  -5  22  11      377.90      715.66    143.39 o
  -4  22  11       31.28        8.52     40.75 o
  -3  22  11     1380.25     1582.99     80.11 o
  -2  22  11      634.25      700.81     55.51 o
  -1  22  11     1308.74     1362.13     71.57 o
   0  22  11      481.72      629.80     88.34 o
   1  22  11     1368.47     1165.02    117.78 o
   2  22  11      936.58     1026.67    116.50 o
   3  22  11      148.30      143.13     76.70 o
   4  22  11      864.07      875.69    122.90 o
  -4  23  11      942.97     1360.90    170.27 o
  -3  23  11        0.44      -63.30     70.78 o
  -2  23  11      405.32      407.70     50.33 o
  -1  23  11      544.91      633.99     87.14 o
   0  23  11      912.56      875.78     73.78 o
   1  23  11      513.88      549.23     98.58 o
   2  23  11      149.80      266.99     77.89 o
   3  23  11     1040.11     1037.94     99.91 o
  -3  24  11     1219.02     1333.78    116.97 o
  -2  24  11      513.14      496.52     51.77 o
  -1  24  11     1164.42     1238.15     70.78 o
   0  24  11      701.47      733.79    109.46 o
   1  24  11      553.58      518.50     96.02 o
   2  24  11      993.71     1141.78    168.99 o
  -3  25  11        0.16      300.86    130.59 o
  -2  25  11       86.20      120.28     67.61 o
  -1  25  11      355.71      417.49     92.07 o
   0  25  11      129.87      195.88     80.66 o
   1  25  11      570.66      332.86     90.90 o
   2  25  11       29.84       29.45     83.22 o
  -2  26  11      102.51       42.09     46.21 o
  -1  26  11     1630.71     1853.54     91.66 o
   0  26  11       24.01      -80.66     71.69 o
   1  26  11      698.79      784.79    104.98 o
  -7   0  12     3510.71     3509.75    141.50 o
  -6   0  12      828.63     1115.05     93.11 o
  -5   0  12      903.57     1147.01     88.28 o
  -4   0  12     5481.85     5451.47    149.77 o
  -3   0  12      721.46      684.93    102.42 o
  -2   0  12     2428.29     2502.42     97.69 o
  -1   0  12      231.31      284.21     76.81 o
   0   0  12     7970.01     7530.41    215.08 o
   1   0  12     3631.67     3448.98    154.91 o
   2   0  12       12.60       43.53     65.29 o
   3   0  12     2965.57     3023.94    149.79 o
   4   0  12     1218.65     1255.92    112.66 o
   5   0  12     2898.56     2997.06    161.31 o
  -7   1  12      238.66      285.50     55.13 o
  -6   1  12       55.52       79.65     46.24 o
  -5   1  12      108.09        3.47     43.18 o
  -4   1  12      526.26      578.02     58.66 o
  -3   1  12      294.49      244.40     41.24 o
  -2   1  12      147.91      181.85     44.67 o
  -1   1  12       14.71       47.50     48.86 o
   0   1  12       74.86       73.39     49.77 o
   1   1  12     1243.81     1327.88     80.08 o
   2   1  12      634.09      564.06     64.68 o
   3   1  12      211.33      291.37     58.34 o
   4   1  12        1.93       57.44     49.40 o
   5   1  12      411.10      612.47     70.15 o
  -7   2  12     1780.06     1816.34     78.73 o
  -6   2  12     1988.08     1995.20    105.33 o
  -5   2  12     1283.79     1293.25     73.90 o
  -4   2  12     2331.05     2233.47    120.57 o
  -3   2  12      527.76      467.52     56.73 o
  -2   2  12     2805.09     2975.03     84.73 o
  -1   2  12      122.73      119.49     41.83 o
   0   2  12     1454.72     1605.51     84.19 o
   1   2  12       97.46      103.99     49.40 o
   2   2  12     1650.40     1793.38     88.59 o
   3   2  12      357.89      314.92     57.48 o
   4   2  12     1183.44     1266.35    118.42 o
   5   2  12     2623.12     2779.48    110.43 o
   6   2  12      643.58      369.99    139.55 o
  -7   3  12       43.65        5.55     47.93 o
  -6   3  12      183.63      263.57     89.28 o
  -5   3  12      127.95       21.92     48.02 o
  -4   3  12      496.03      470.17     56.24 o
  -3   3  12       28.38      -31.68     43.35 o
  -2   3  12        3.76       16.77     63.37 o
  -1   3  12       32.81       44.28     51.48 o
   0   3  12      280.27      304.95     59.53 o
   1   3  12      189.52      174.05     62.73 o
   2   3  12       42.29       48.70     49.57 o
   3   3  12       53.49       19.01     46.97 o
   4   3  12       53.82      -21.45     47.52 o
   5   3  12      477.75      591.17     80.66 o
   6   3  12       44.33     -116.50    120.34 o
  -7   4  12     3045.90     3167.82    105.25 o
  -6   4  12      732.95      801.82     88.93 o
  -5   4  12      325.43      308.00     57.51 o
  -4   4  12     1656.90     1732.43     67.12 o
  -3   4  12      419.57      387.94     53.54 o
  -2   4  12     4042.28     4179.24    143.82 o
  -1   4  12      181.37      102.23     52.46 o
   0   4  12     3010.38     2970.81    100.91 o
   1   4  12      442.97      523.48     61.54 o
   2   4  12     3108.81     3167.58    106.81 o
   3   4  12        6.02      -48.39     45.02 o
   4   4  12      922.29      944.87     75.59 o
   5   4  12     2039.71     2181.70    102.25 o
   6   4  12       19.98     -129.30    108.82 o
  -7   5  12      122.54       87.52     60.17 o
  -6   5  12      497.68      541.28     83.05 o
  -5   5  12        5.99       44.48     47.10 o
  -4   5  12       37.57      -15.14     44.66 o
  -3   5  12      136.62       75.22     43.96 o
  -2   5  12        4.41       18.89     65.56 o
  -1   5  12      144.81      124.96     70.41 o
   0   5  12        0.11       10.84     37.53 o
   1   5  12       48.41       53.13     72.33 o
   2   5  12      429.12      522.16     60.63 o
   3   5  12      103.77      178.05     52.05 o
   4   5  12        9.48       68.75     51.14 o
   5   5  12      134.63      118.97     58.13 o
  -7   6  12     1541.97     1636.66     93.82 o
  -6   6  12      298.00      359.20     74.06 o
  -5   6  12      663.11      668.12     62.99 o
  -4   6  12     2271.33     2313.82     84.86 o
  -3   6  12      473.30      518.80     54.93 o
  -2   6  12     4369.88     4295.20    105.11 o
  -1   6  12      526.18      467.16     62.38 o
   0   6  12     4263.05     4412.21     99.53 o
   1   6  12      554.63      490.52     60.20 o
   2   6  12     2103.12     2154.07     92.28 o
   3   6  12      994.31      953.64    147.23 o
   4   6  12      792.68      864.23     73.97 o
   5   6  12     1922.24     2084.30    100.79 o
  -7   7  12        2.98        8.13     55.40 o
  -6   7  12      377.20      335.61     57.46 o
  -5   7  12      239.90      257.12     73.61 o
  -4   7  12      262.81      232.33     50.70 o
  -3   7  12       15.68       17.47     43.54 o
  -2   7  12      540.44      564.62     55.97 o
  -1   7  12      146.15      210.24     71.05 o
   0   7  12      348.52      440.59     59.73 o
   1   7  12      158.25      147.32     44.04 o
   2   7  12       59.88       45.97     48.83 o
   3   7  12      725.17      960.75    149.79 o
   4   7  12       30.64      -52.14     49.75 o
   5   7  12        0.47      -75.66     50.44 o
  -7   8  12     1492.74     1635.19     94.68 o
  -6   8  12      239.70      278.43     71.97 o
  -5   8  12      989.02     1000.36     65.15 o
  -4   8  12      683.94      842.93     63.63 o
  -3   8  12      782.99      932.83     64.57 o
  -2   8  12     3820.69     3898.50    146.99 o
  -1   8  12      157.66      178.39     51.76 o
   0   8  12     4749.52     4748.55    129.30 o
   1   8  12        2.03       11.19     44.44 o
   2   8  12      796.30      850.07    157.47 o
   3   8  12     1218.07     1336.40     79.81 o
   4   8  12     1076.57     1087.75     79.02 o
   5   8  12     1448.86     1642.48     93.43 o
  -7   9  12       26.21      105.87     58.67 o
  -6   9  12     1594.96     1490.83     97.81 o
  -5   9  12      163.34      208.77     51.86 o
  -4   9  12      525.94      525.68     58.39 o
  -3   9  12        8.10       -8.76     43.89 o
  -2   9  12      795.86      906.73     92.57 o
  -1   9  12      890.51     1098.90     76.46 o
   0   9  12        4.35       11.28     47.05 o
   1   9  12      746.48      748.02    209.32 o
   2   9  12      112.03      120.80     52.91 o
   3   9  12      398.03      296.19     58.65 o
   4   9  12      196.58      239.03     95.38 o
   5   9  12      118.20      142.41     59.67 o
  -6  10  12      567.76      696.63     81.23 o
  -5  10  12     1762.21     1760.83     79.01 o
  -4  10  12     1594.19     1632.58     77.00 o
  -3  10  12      444.79      439.21     54.03 o
  -2  10  12     2269.48     2384.40     86.89 o
  -1  10  12      126.64      201.12     55.20 o
   0  10  12     1724.75     1788.43     87.27 o
   1  10  12      498.03      592.34     63.70 o
   2  10  12     2513.78     2575.62    104.44 o
   3  10  12      934.38      990.19     85.78 o
   4  10  12     1178.96     1242.50     83.65 o
   5  10  12     1167.58     1211.28     84.58 o
  -6  11  12      320.18      466.01     87.06 o
  -5  11  12        2.05      -22.96     53.13 o
  -4  11  12      201.35      186.18     68.97 o
  -3  11  12     1017.00      944.28     85.83 o
  -2  11  12     1031.58     1024.80     89.16 o
  -1  11  12      645.70      666.27     65.92 o
   0  11  12      166.38      156.78     53.39 o
   1  11  12      862.78      788.57     70.96 o
   2  11  12        0.40       18.43     89.62 o
   3  11  12      609.63      477.53     83.22 o
   4  11  12      118.37      225.50     59.95 o
   5  11  12       94.89       20.34     55.98 o
  -6  12  12      374.17      346.95     79.38 o
  -5  12  12     1356.45     1281.76     71.95 o
  -4  12  12      823.51      879.70     64.31 o
  -3  12  12      150.70      202.38     49.85 o
  -2  12  12     1239.89     1335.59     98.74 o
  -1  12  12      402.26      377.24    133.79 o
   0  12  12     3198.14     3190.72    110.56 o
   1  12  12      187.09      138.14     51.03 o
   2  12  12     3738.05     4022.03    125.41 o
   3  12  12      696.08      795.03     96.02 o
   4  12  12      106.81       81.94     74.25 o
   5  12  12     2135.69     2590.18    203.56 o
  -6  13  12      579.57      562.86     65.81 o
  -5  13  12      124.58       80.78     49.46 o
  -4  13  12        6.95      -61.36     45.38 o
  -3  13  12      752.13      784.85     78.17 o
  -2  13  12       55.82       40.63     44.72 o
  -1  13  12      707.75      750.78     73.61 o
   0  13  12       19.20      134.40     90.90 o
   1  13  12     1100.61     1060.95     68.59 o
   2  13  12      276.57      333.48     92.82 o
   3  13  12      808.29      952.95     76.39 o
   4  13  12       63.16       75.53     69.13 o
   5  13  12      104.51      176.67     78.10 o
  -6  14  12      903.52      928.51    104.98 o
  -5  14  12      873.43     1045.09     68.41 o
  -4  14  12      401.95      447.60     56.12 o
  -3  14  12       69.50       22.28     46.32 o
  -2  14  12     2294.24     2309.78     86.30 o
  -1  14  12       18.39        5.42     43.09 o
   0  14  12     3984.12     4110.42    123.27 o
   1  14  12        7.15       59.62     45.43 o
   2  14  12     2326.73     2451.49    103.35 o
   3  14  12      763.16      779.11    100.50 o
   4  14  12      729.61      857.76    101.14 o
  -5  15  12      601.82      539.92     60.55 o
  -4  15  12     1222.66     1245.49     72.24 o
  -3  15  12      320.09      358.96     54.62 o
  -2  15  12      121.06       60.89     46.26 o
  -1  15  12     1131.50     1248.24     70.71 o
   0  15  12        1.28       46.04     50.09 o
   1  15  12     2477.82     2566.41     93.10 o
   2  15  12      465.93      400.35     92.18 o
   3  15  12     1530.32     1587.10     91.32 o
   4  15  12      766.45      789.91    102.42 o
  -5  16  12      602.70      624.64     85.14 o
  -4  16  12     2054.73     2032.22     83.88 o
  -3  16  12      762.47      742.98     61.92 o
  -2  16  12      832.06      899.92    111.93 o
  -1  16  12       44.72      -25.80     44.38 o
   0  16  12     2212.34     2305.54    100.38 o
   1  16  12        6.54        5.30     68.76 o
   2  16  12      392.32      401.57     69.30 o
   3  16  12     2508.52     2706.46    109.36 o
   4  16  12     2417.16     2506.72    168.99 o
  -5  17  12      226.12      399.44     79.38 o
  -4  17  12      662.24      751.82     64.03 o
  -3  17  12      896.30      906.59     67.29 o
  -2  17  12      829.37      819.41     82.97 o
  -1  17  12      748.93      860.77     84.90 o
   0  17  12      248.20      346.68     60.20 o
   1  17  12     1308.36     1259.72     83.56 o
   2  17  12       85.75      143.26     51.40 o
   3  17  12      472.14      529.03    108.82 o
   4  17  12     1370.95     1467.16    145.95 o
  -4  18  12     1236.86     1173.99     99.86 o
  -3  18  12      321.41      288.38     53.84 o
  -2  18  12      941.88     1003.40     69.01 o
  -1  18  12        3.62      -50.22     51.06 o
   0  18  12      685.70      638.94     70.45 o
   1  18  12      341.76      288.86     62.38 o
   2  18  12      914.21      978.77     69.38 o
   3  18  12      345.63      293.18     97.30 o
  -4  19  12      332.38      396.88     78.10 o
  -3  19  12     1530.64     1389.99     75.97 o
  -2  19  12      352.86      305.06     97.25 o
  -1  19  12      789.79      861.69    116.50 o
   0  19  12       43.01       14.57     79.38 o
   1  19  12      702.51      704.96     75.53 o
   2  19  12      319.75      395.25     59.67 o
   3  19  12      293.38      266.29     96.02 o
  -4  20  12     1417.37     1414.67    106.26 o
  -3  20  12      138.40       -5.12     71.69 o
  -2  20  12      364.44      321.95     58.04 o
  -1  20  12        0.06       62.24     66.50 o
   0  20  12     1498.81     1602.88    139.55 o
   1  20  12       47.18       38.51     59.53 o
   2  20  12      871.73     1032.20    163.87 o
  -3  21  12     1662.38     1623.35    115.22 o
  -2  21  12      299.73      325.34     62.68 o
  -1  21  12      914.22     1076.08    167.07 o
   0  21  12        2.13      -29.51     52.91 o
   1  21  12     1815.77     1846.31    101.14 o
   2  21  12      357.41      346.61     85.65 o
  -2  22  12      554.37      594.03     94.74 o
  -1  22  12       44.57       85.65     58.38 o
   0  22  12      493.12      630.42     72.40 o
   1  22  12       75.85       71.33     65.29 o
  -6   1  13      135.14       19.94    117.26 o
  -5   1  13     2234.85     2266.43    109.49 o
  -4   1  13     1073.71     1119.99     82.83 o
  -3   1  13     2187.79     2267.46    276.53 o
  -2   1  13     1688.33     1759.06    126.74 o
  -1   1  13     1269.97     1292.36     80.57 o
   0   1  13     3585.54     3578.46    114.96 o
   1   1  13      363.96      283.87     58.34 o
   2   1  13     4775.66     4702.05    132.62 o
   3   1  13      152.50      163.67     61.06 o
  -6   2  13       56.22       91.96     60.90 o
  -5   2  13       52.21       54.30     52.86 o
  -4   2  13      255.68      249.76     62.87 o
  -3   2  13      432.33      788.63    102.42 o
  -2   2  13      333.55      249.17     59.42 o
  -1   2  13       74.30      -10.03     81.94 o
   0   2  13       97.31      116.81     55.62 o
   1   2  13      662.09      660.68     70.15 o
   2   2  13      239.58      264.65     70.41 o
   3   2  13      210.64      258.23     61.54 o
  -6   3  13      504.53      612.61     67.17 o
  -5   3  13     1200.37     1240.82     90.29 o
  -4   3  13      550.04      496.95     62.20 o
  -3   3  13     4477.44     4362.18    129.76 o
  -2   3  13      570.28      807.53    107.54 o
  -1   3  13      579.49      739.98     97.30 o
   0   3  13     2290.90     2204.47     96.86 o
   1   3  13      276.58      220.76     58.38 o
   2   3  13     3293.03     3407.41    132.51 o
   3   3  13        3.33       -7.21     54.29 o
   4   3  13     3401.55     3379.85    168.99 o
  -5   4  13      105.49       72.62     54.13 o
  -4   4  13        3.55      -23.19     60.49 o
  -3   4  13       11.25      128.51     55.67 o
  -2   4  13      144.04      197.16     57.03 o
  -1   4  13       69.09       57.68     70.41 o
   0   4  13       42.51       76.54     50.19 o
   1   4  13      576.66      495.58     65.16 o
   2   4  13      558.40      615.55     68.73 o
   3   4  13      193.47      144.17     60.63 o
   4   4  13        7.61      -19.20     83.22 o
  -5   5  13     3131.56     3418.20    152.07 o
  -4   5  13      582.56      579.90    100.50 o
  -3   5  13     2683.80     2769.51     93.68 o
  -2   5  13      691.88      808.74     73.74 o
  -1   5  13      148.33      201.95     56.10 o
   0   5  13     2780.79     3048.27    151.07 o
   1   5  13      859.89      826.04     71.52 o
   2   5  13     2923.27     3051.68    111.35 o
   3   5  13       45.99       38.30     53.75 o
   4   5  13      859.21     1031.88    119.06 o
  -5   6  13        7.38      -11.41     63.85 o
  -4   6  13      241.01      263.21     72.47 o
  -3   6  13      101.52       47.97     48.44 o
  -2   6  13       23.93       19.37     50.09 o
  -1   6  13       49.67        8.80     51.14 o
   0   6  13       40.65      -29.04     48.43 o
   1   6  13       73.17       -1.92     49.79 o
   2   6  13      179.71      214.23     92.18 o
   3   6  13      408.27      418.98    133.79 o
   4   6  13      382.33      344.39    101.14 o
  -5   7  13     1283.60     1399.90    100.74 o
  -4   7  13      779.22      819.52     66.93 o
  -3   7  13     2196.05     2272.29    101.36 o
  -2   7  13     1442.76     1394.34     85.54 o
  -1   7  13        9.20      -34.81     55.05 o
   0   7  13     3992.73     4087.28    128.08 o
   1   7  13      114.09       72.97     71.69 o
   2   7  13     1674.91     1677.37    133.15 o
   3   7  13      154.40      173.02     60.15 o
   4   7  13     1843.23     1953.66    152.35 o
  -5   8  13      156.79      214.52     74.44 o
  -4   8  13      536.36      563.71     73.23 o
  -3   8  13      195.83      210.80     52.70 o
  -2   8  13       37.87      -15.28     50.57 o
  -1   8  13       44.21       55.30     52.95 o
   0   8  13      595.96      700.29     89.62 o
   1   8  13      366.15      378.95     87.06 o
   2   8  13        8.22       17.31     51.91 o
   3   8  13      590.79      641.95     73.68 o
   4   8  13        1.33     -101.14     83.22 o
  -5   9  13     1493.38     1791.06    136.99 o
  -4   9  13      115.75       78.83     52.44 o
  -3   9  13     1846.30     1902.55     84.59 o
  -2   9  13      881.09     1066.88     80.66 o
  -1   9  13      301.20      314.27     62.46 o
   0   9  13     2642.67     2686.85    109.76 o
   1   9  13        0.55      -59.61     47.52 o
   2   9  13     1562.05     1728.33    130.59 o
   3   9  13      705.41      729.32     75.90 o
  -5  10  13       40.46       25.60     71.69 o
  -4  10  13      221.83      202.37     53.52 o
  -3  10  13      419.41      489.82     66.51 o
  -2  10  13       52.03       59.01     48.88 o
  -1  10  13     1351.30     1370.20     87.33 o
   0  10  13       25.32       51.14     53.77 o
   1  10  13      238.49      358.45     74.89 o
   2  10  13      527.68      614.52     97.30 o
   3  10  13      365.63      472.41     93.46 o
  -4  11  13      184.91      220.34     59.41 o
  -3  11  13      876.13     1037.20     71.52 o
  -2  11  13      127.57       71.00     49.07 o
  -1  11  13      788.21      864.74     74.88 o
   0  11  13     2905.86     2853.18    110.40 o
   1  11  13       70.24       -6.46     54.32 o
   2  11  13     2963.06     3203.25    121.33 o
   3  11  13      508.62      594.03     99.86 o
  -4  12  13      863.58      871.32     85.14 o
  -3  12  13       16.72        0.25     48.49 o
  -2  12  13      463.46      407.88     57.55 o
  -1  12  13     1524.77     1532.52     89.61 o
   0  12  13       39.79      117.67     55.67 o
   1  12  13      676.53      698.24     73.31 o
   2  12  13      312.88      287.17     65.25 o
   3  12  13      833.31     1061.32    113.94 o
  -4  13  13      472.20      376.19     98.58 o
  -3  13  13      722.25      738.97     63.85 o
  -2  13  13      469.81      536.99     65.05 o
  -1  13  13      248.08      163.35     57.22 o
   0  13  13     2120.21     2343.83    106.34 o
   1  13  13        2.67       10.59    108.18 o
   2  13  13     1090.05     1324.54     89.80 o
  -4  14  13      472.66      290.62     84.50 o
  -3  14  13       57.78       56.03     64.85 o
  -2  14  13      315.84      261.26     56.80 o
  -1  14  13      109.40      138.50     58.13 o
   0  14  13        5.89        5.12     54.32 o
   1  14  13     2870.88     3056.28    118.83 o
   2  14  13      184.27      294.82    198.44 o
  -3  15  13      829.82      897.45    103.70 o
  -2  15  13      257.94      279.97    138.27 o
  -1  15  13      195.32      246.41     80.02 o
   0  15  13     1290.07     1427.99     90.90 o
   1  15  13       60.08       95.40     59.17 o
   2  15  13     1144.45     1188.99     87.19 o
  -3  16  13      482.73      501.86     94.74 o
  -2  16  13      499.69      344.39     94.74 o
  -1  16  13      634.58      697.73    108.82 o
   0  16  13        4.30       75.53     81.94 o
   1  16  13     1396.74     1406.89    243.89 o
  -2  17  13     2119.06     2422.23    149.79 o
  -1  17  13      579.78      757.91    106.26 o
   0  17  13     1061.00     1040.84    117.78 o
   1  17  13      460.44      579.76     89.56 o
  -1   0  14     1019.50     1126.62    116.50 o
   0   0  14      799.28     1052.36    120.34 o
   1   0  14     3216.11     3492.51    176.67 o
  -3   1  14       98.32      161.31     87.06 o
  -1   1  14      197.36      121.62     84.50 o
   0   1  14      325.15      430.71     68.31 o
   1   1  14      134.63       74.10     61.10 o
  -3   2  14     2412.30     2666.75    171.55 o
  -2   2  14      519.97      540.26     97.30 o
  -1   2  14     1175.15     1193.19    117.78 o
   0   2  14     1207.51     1382.70    183.08 o
   1   2  14     1289.37     1172.89     85.52 o
   2   2  14      731.14      750.22    111.38 o
  -3   3  14       13.87       53.77     83.22 o
  -2   3  14       62.06       65.08     97.30 o
  -1   3  14       49.45      145.95     85.78 o
   0   3  14      484.31      477.53     98.58 o
   1   3  14       88.15     -109.46     72.97 o
   2   3  14       81.88      149.79     88.34 o
  -3   4  14     1681.42     1885.80    151.07 o
  -2   4  14      315.72      351.13     95.38 o
  -1   4  14     1970.34     1965.18    143.39 o
   0   4  14        6.25      -51.21     79.38 o
   1   4  14       18.37       49.93     83.22 o
  -3   5  14      170.95      290.62     94.74 o
  -2   5  14      174.21      208.66    137.63 o
  -1   5  14      631.17      769.46     77.30 o
   0   5  14      670.73      619.64     98.58 o
  -3   6  14     2233.40     2480.14    112.21 o
  -2   6  14       14.29      -24.48     56.44 o
  -1   6  14     2477.63     2468.79    112.38 o
  -2   7  14      378.11      318.45     66.97 o
  -1   7  14       15.41      -47.37     72.97 o
  -2   8  14      108.15      160.03     87.06 o
  -1   8  14     1075.25      932.02    120.34 o
   0   8  14      476.73      759.19    117.78 o
  -1   9  14       86.10      135.71     88.34 o
   0   9  14     1405.77     1447.96    134.43 o
 
